# Supplementary material for: Ferroptosis-Related Long Noncoding RNAs as Prognostic Biomarkers for Ovarian Cancer
Source: Front Oncol. 2022 Jun 9;12:888699. doi: 10.3389/fonc.2022.888699 (PMC9218568; doi:10.3389/fonc.2022.888699)
Supplement: Supplementary file 2 [file Table_1.xlsx]

## Sheet: Sheet1
gene	logFC	AveExpr	t	P.Value	adj.P.Val	B
MT1G	-2.87599	5.0767	-15.3082	3.01553e-41	1.76068e-36	82.7333
MT1H	-2.05541	2.64674	-11.6941	4.60057e-27	1.34307e-22	50.2216
MT1F	-1.36044	4.21927	-11.1666	4.05215e-25	7.88643e-21	45.7718
MT1M	-1.34686	1.83995	-10.5242	8.26768e-23	1.20681e-18	40.4913
MT2A	-1.13396	6.70869	-10.156	1.61778e-21	1.88914e-17	37.5408
NQO1	-1.08804	3.88164	-10.0077	5.2746e-21	5.13281e-17	36.3688
MT1E	-1.69106	5.55109	-9.98425	6.35445e-21	5.30024e-17	36.1841
MT1X	-0.957372	4.11098	-9.74216	4.27342e-20	3.1189e-16	34.2949
LRRC55	-1.02655	1.27042	-9.23218	2.16717e-18	1.40594e-14	30.4059
MT1DP	-1.07586	1.99719	-9.12757	4.77437e-18	2.78761e-14	29.6241
MT1L	-0.917234	2.37682	-8.3094	1.89143e-15	9.55786e-12	23.7101
HTATIP2	-0.649559	3.14071	-8.30407	1.96438e-15	9.55786e-12	23.6727
MT2P1	-0.592025	1.23266	-8.18131	4.6689e-15	2.09695e-11	22.818
SAT1	-0.785416	6.41621	-8.16084	5.38958e-15	2.24773e-11	22.6763
LRG1	-1.03269	2.45065	-7.86792	4.09357e-14	1.40595e-10	20.6761
TCF7L1	0.920137	2.59732	7.74093	9.70606e-14	2.98267e-10	19.8251
SQRDL	-0.598398	2.60756	-7.46408	6.16261e-13	1.38391e-09	18.0046
CIITA	-0.694623	1.89625	-7.35621	1.25024e-12	2.60707e-09	17.3084
ADAM33	0.681286	1.15438	7.20002	3.43684e-12	5.90197e-09	16.3139
GJC2	0.701435	1.46423	7.17695	3.9853e-12	6.64828e-09	16.1683
CA12	-0.838245	1.97921	-7.16144	4.40145e-12	7.13854e-09	16.0707
SERPINA1	-0.982536	3.75147	-7.14258	4.96553e-12	7.83575e-09	15.9521
PSMB10	-0.618395	3.72664	-7.12958	5.39524e-12	8.28979e-09	15.8706
RARRES3	-1.04833	5.44637	-7.11301	5.99626e-12	8.97701e-09	15.7668
CTSS	-0.768387	3.7851	-7.10754	6.20867e-12	9.06264e-09	15.7325
CDCP1	-0.617588	3.17592	-7.07045	7.85885e-12	1.07979e-08	15.5009
ZNF219	0.652188	3.08786	7.06858	7.95229e-12	1.07979e-08	15.4893
C15orf48	-0.874473	2.78448	-7.05883	8.45944e-12	1.12255e-08	15.4286
COL9A3	0.852235	1.04365	7.0464	9.15144e-12	1.14887e-08	15.3513
FBP1	-0.740587	2.86889	-7.03123	1.00726e-11	1.18834e-08	15.2571
PIGR	-1.18605	1.32763	-7.02961	1.01765e-11	1.18834e-08	15.247
SOX11	0.810835	0.787399	7.02063	1.07693e-11	1.23292e-08	15.1914
MT1A	-0.983465	2.0257	-6.94847	1.69496e-11	1.79934e-08	14.746
CCDC109B	-0.587332	2.73764	-6.93053	1.89631e-11	1.94245e-08	14.6358
MICB	-0.649881	2.01005	-6.88108	2.5809e-11	2.4525e-08	14.3332
MFAP4	1.21707	3.75362	6.86817	2.79651e-11	2.51677e-08	14.2545
FBN3	0.830211	1.48103	6.8654	2.84492e-11	2.51677e-08	14.2376
SCARF2	0.67717	3.15718	6.78334	4.72388e-11	3.62912e-08	13.74
FAM171A2	0.778045	3.4642	6.76955	5.14178e-11	3.89887e-08	13.6569
EMX2	0.939509	5.25346	6.75649	5.57095e-11	4.11735e-08	13.5782
RASL11A	-0.78659	2.56926	-6.75142	5.74716e-11	4.17274e-08	13.5477
C6orf223	-0.631131	1.53465	-6.73473	6.36574e-11	4.27214e-08	13.4474
NR2F1	0.700082	2.17649	6.72338	6.82323e-11	4.47627e-08	13.3794
ACY3	-0.848749	1.65078	-6.70805	7.4925e-11	4.71579e-08	13.2876
B2M	-0.669501	8.63996	-6.67249	9.30418e-11	5.60045e-08	13.0753
SLC5A1	-0.805582	1.51284	-6.66951	9.47402e-11	5.64448e-08	13.0575
HLA-DRA	-0.978317	8.79438	-6.66572	9.69478e-11	5.71767e-08	13.035
CBR3	-0.602925	1.71023	-6.64181	1.12081e-10	6.41576e-08	12.8928
CLDN9	0.926262	2.75897	6.61613	1.30908e-10	7.32396e-08	12.7406
FLNC	0.731277	1.64007	6.61512	1.3171e-10	7.32396e-08	12.7346
TFRC	-0.625884	4.23291	-6.57559	1.67133e-10	8.71287e-08	12.5012
RTP4	-0.791971	3.67638	-6.53681	2.10905e-10	1.05249e-07	12.2733
SLC40A1	-0.849974	5.01317	-6.5056	2.54128e-10	1.20632e-07	12.0907
AC019117.1	-1.1067	2.45964	-6.45284	3.4776e-10	1.59879e-07	11.7836
PDZK1IP1	-1.1694	4.83965	-6.41821	4.26821e-10	1.83241e-07	11.583
MFAP2	1.02128	4.49978	6.37622	5.46554e-10	2.2794e-07	11.341
WDR86	0.591313	1.51665	6.36915	5.69714e-10	2.35914e-07	11.3004
CXCL17	-1.46165	4.19445	-6.31642	7.7559e-10	2.99897e-07	10.9986
GJB1	-0.902133	3.39891	-6.31386	7.87287e-10	3.02417e-07	10.984
PSMB9	-0.786973	3.97125	-6.3122	7.94902e-10	3.03346e-07	10.9746
IFI27	-1.09448	6.59082	-6.29581	8.74516e-10	3.2731e-07	10.8812
PALM	0.700042	3.34708	6.2714	1.00778e-09	3.72414e-07	10.7425
CYP4X1	-0.799061	2.76026	-6.26723	1.03245e-09	3.7913e-07	10.7189
IFI16	-0.640696	4.49453	-6.24313	1.18703e-09	4.22603e-07	10.5825
TMEM221	0.644471	1.56061	6.22363	1.32849e-09	4.5941e-07	10.4724
ACPP	-0.691638	1.76505	-6.20348	1.49193e-09	5.03523e-07	10.359
HTR3A	-1.12945	2.63689	-6.18348	1.67364e-09	5.45915e-07	10.2467
EFS	0.747781	2.27391	6.17109	1.79688e-09	5.81924e-07	10.1773
SFN	-0.845138	4.24497	-6.1692	1.81636e-09	5.82702e-07	10.1667
HLA-DRB1	-0.916774	7.7044	-6.14935	2.03481e-09	6.42197e-07	10.0558
HLA-DMA	-0.768662	5.14172	-6.09757	2.73293e-09	8.15065e-07	9.76767
TNFSF10	-0.882214	4.88764	-6.09016	2.85025e-09	8.40492e-07	9.72663
PSMB8	-0.619835	5.41936	-6.07478	3.10972e-09	9.07836e-07	9.64156
TAP1	-0.695498	4.31335	-6.03359	3.92396e-09	1.09621e-06	9.41452
APOL1	-0.81232	4.67119	-6.02922	4.02167e-09	1.10761e-06	9.39052
POU2F3	-0.668613	1.78555	-5.97262	5.52395e-09	1.43847e-06	9.08081
HP	-1.11708	2.04759	-5.972	5.54328e-09	1.43847e-06	9.0774
PHOSPHO1	0.648619	1.3652	5.89053	8.71744e-09	2.01185e-06	8.63588
ACSL5	-0.618997	3.08681	-5.88702	8.88807e-09	2.0431e-06	8.61698
HLA-DPA1	-0.88773	5.28785	-5.87033	9.74573e-09	2.197e-06	8.52718
TGFB2	0.601344	1.66594	5.86081	1.02705e-08	2.29063e-06	8.47607
SLC44A4	-0.771518	4.30498	-5.83715	1.16972e-08	2.53891e-06	8.3493
MXRA8	0.858031	4.37935	5.83114	1.20893e-08	2.61044e-06	8.31717
KCNG1	0.615091	1.36446	5.8221	1.27035e-08	2.649e-06	8.26889
COL26A1	0.829966	1.83783	5.80863	1.36754e-08	2.84152e-06	8.19707
LTBP4	0.776746	3.95205	5.7882	1.52891e-08	3.0996e-06	8.08842
FAM84A	0.668822	1.44122	5.76077	1.77508e-08	3.49309e-06	7.94302
IGLON5	0.800769	1.23649	5.75187	1.863e-08	3.65016e-06	7.89595
CLDN10	-0.997003	3.08867	-5.67033	2.89254e-08	5.24494e-06	7.46773
ACP5	-0.591641	3.56313	-5.66334	3.00318e-08	5.37873e-06	7.43122
RP11-166D19.1	0.684405	2.33873	5.61887	3.80878e-08	6.50243e-06	7.20007
ALOX5AP	-0.754939	3.53125	-5.61561	3.87536e-08	6.59682e-06	7.18322
CXCL10	-1.04992	5.00979	-5.60179	4.17112e-08	6.99826e-06	7.1117
SOSTDC1	0.816534	1.60831	5.57124	4.90477e-08	7.93282e-06	6.95419
BMP7	0.986041	3.4918	5.56494	5.07082e-08	8.1338e-06	6.92183
CLIP3	0.611702	3.80701	5.56054	5.19029e-08	8.27993e-06	6.89919
GBP4	-0.678743	2.79069	-5.51903	6.45871e-08	9.74431e-06	6.68674
PRR15	-0.598252	3.43915	-5.51698	6.52887e-08	9.82477e-06	6.67624
EMX2OS	0.700171	3.43562	5.50953	6.78904e-08	1.01379e-05	6.63828
LHX1	1.04638	1.75902	5.50777	6.85189e-08	1.01797e-05	6.62933
SLC25A3P1	-0.704949	1.51249	-5.50713	6.87516e-08	1.01883e-05	6.62604
RCOR2	0.686194	2.57353	5.49132	7.46881e-08	1.07803e-05	6.54559
HIF3A	0.680855	1.8284	5.48993	7.52297e-08	1.07922e-05	6.53857
IDO1	-0.813219	2.43096	-5.48175	7.85189e-08	1.11274e-05	6.49702
FGF18	0.764796	3.91951	5.47007	8.34548e-08	1.15224e-05	6.43781
RP11-445F12.1	0.797977	1.34226	5.46928	8.37988e-08	1.15224e-05	6.43382
MUC1	-0.717351	6.75043	-5.45006	9.26196e-08	1.2518e-05	6.33665
CD74	-0.733551	9.57543	-5.43292	1.01247e-07	1.34658e-05	6.25019
LCN2	-1.09397	6.61507	-5.41631	1.10348e-07	1.44459e-05	6.16666
CHODL	-0.594442	2.62184	-5.41368	1.11854e-07	1.45453e-05	6.1535
CD52	-0.679868	3.66554	-5.39534	1.22971e-07	1.56424e-05	6.06156
SECTM1	-0.732813	3.38478	-5.38563	1.29283e-07	1.61292e-05	6.01299
APOC1	-0.645794	4.53525	-5.35391	1.52182e-07	1.80599e-05	5.85481
WNT7A	0.882399	2.79769	5.3239	1.77435e-07	2.05084e-05	5.70595
FXYD6	0.584244	2.40703	5.32357	1.77732e-07	2.05084e-05	5.70433
NPY	0.696815	0.858668	5.31953	1.81433e-07	2.07712e-05	5.68435
NKAIN4	0.627618	0.870785	5.27032	2.33001e-07	2.51931e-05	5.44191
HLA-DRB5	-1.00806	5.41631	-5.24819	2.60578e-07	2.74628e-05	5.33355
RP11-10A14.5	-0.587159	1.35827	-5.194	3.4216e-07	3.35196e-05	5.0698
UPK2	0.665896	1.34807	5.18558	3.56874e-07	3.45552e-05	5.02905
HLA-DQB1	-0.807219	4.31436	-5.18348	3.60637e-07	3.48042e-05	5.01889
FGF17	0.632215	0.596243	5.13997	4.47896e-07	4.10116e-05	4.80922
HLA-DPB1	-0.693385	5.82271	-5.13939	4.4918e-07	4.10427e-05	4.80645
MFGE8	0.583812	5.22657	5.13082	4.68686e-07	4.23609e-05	4.76533
FAM3B	-0.60409	1.83485	-5.12722	4.77122e-07	4.29241e-05	4.74808
HAGLR	-0.780404	3.40577	-5.1036	5.36244e-07	4.72243e-05	4.63511
LAPTM5	-0.658831	5.49752	-5.07819	6.07724e-07	5.2263e-05	4.51414
GBP3	-0.580018	2.80422	-5.07555	6.15668e-07	5.25541e-05	4.50158
SPP1	-0.693885	7.19218	-5.05222	6.90278e-07	5.77699e-05	4.39104
AC234582.1	-0.663618	3.94675	-5.00703	8.60528e-07	6.85452e-05	4.17808
TTYH1	0.705178	1.40021	4.99415	9.1606e-07	7.20551e-05	4.1177
CRYGEP	0.687119	0.833253	4.98794	9.44065e-07	7.38889e-05	4.08862
ST6GALNAC1	-0.684419	2.74608	-4.98101	9.76259e-07	7.62043e-05	4.05625
CSF1	-0.585101	4.19274	-4.97971	9.8242e-07	7.63705e-05	4.05018
C3	-0.906605	7.09743	-4.96288	1.06566e-06	8.13339e-05	3.97168
OASL	-0.597191	2.35252	-4.95255	1.12007e-06	8.43836e-05	3.92362
CCL20	-0.794983	2.10718	-4.95177	1.12429e-06	8.45925e-05	3.91999
CFB	-0.655253	3.89783	-4.94481	1.16262e-06	8.65944e-05	3.88764
DACH1	0.61181	1.82971	4.93469	1.22059e-06	8.97563e-05	3.84069
CXCL8	-0.713283	2.54784	-4.93072	1.24405e-06	9.07957e-05	3.82232
HLA-DQA1	-0.733285	3.5352	-4.9049	1.40782e-06	9.91534e-05	3.70305
MDFI	0.711859	2.90655	4.88421	1.55395e-06	0.000106283	3.60782
FXYD7	0.622645	1.29636	4.85386	1.79496e-06	0.000118823	3.46885
RP4-797C5.2	-0.729258	3.2453	-4.84027	1.91429e-06	0.000124936	3.40683
C2CD4B	-0.624677	1.69556	-4.83351	1.9764e-06	0.000127934	3.37607
HMGA2	0.632782	1.45737	4.83173	1.99314e-06	0.000128448	3.36795
AC107057.1	0.661484	1.28067	4.79134	2.41038e-06	0.000148926	3.1849
CTD-3128G10.7	-0.785812	2.43274	-4.78029	2.53851e-06	0.000154714	3.13504
CAPN6	0.642985	1.3061	4.77874	2.55691e-06	0.000155625	3.12809
HOXD1	-0.728095	2.18952	-4.75336	2.87871e-06	0.000169777	3.014
TUBB4A	0.707061	2.20319	4.72475	3.28819e-06	0.000187671	2.88606
GAL3ST3	0.733273	1.78396	4.69783	3.72434e-06	0.000207691	2.7663
SCX	0.700313	4.43617	4.67275	4.18036e-06	0.000226208	2.65528
LIX1	0.731066	1.75743	4.56447	6.84398e-06	0.000333536	2.18196
ICAM1	-0.619583	4.08739	-4.53771	7.71947e-06	0.000362312	2.06652
TSPAN7	0.678265	2.69528	4.51052	8.7185e-06	0.000397383	1.94986
CLDN6	1.14263	4.4966	4.49097	9.51267e-06	0.000427764	1.86633
IL4I1	-0.665074	4.54665	-4.48868	9.61015e-06	0.000430281	1.85656
CDH6	0.686484	3.28334	4.4707	1.04087e-05	0.000459012	1.78011
FBXO2	0.644843	3.01224	4.46386	1.07291e-05	0.000469593	1.75108
CYP4B1	-0.865157	3.37394	-4.44718	1.15503e-05	0.000494784	1.68046
PCK1	-0.633255	1.46507	-4.43825	1.20142e-05	0.00050942	1.64277
PCSK1N	0.869171	3.8968	4.41937	1.30547e-05	0.000540202	1.56329
VTCN1	-0.853865	4.57272	-4.39106	1.47784e-05	0.000595079	1.44467
PRELP	0.659574	3.17102	4.38954	1.48766e-05	0.000597584	1.43833
IFITM1	-0.594696	8.24964	-4.34696	1.79047e-05	0.000686105	1.26124
CENPW	-0.585517	4.42131	-4.31617	2.04518e-05	0.000760324	1.1342
SNCG	-0.855125	5.34215	-4.31596	2.04708e-05	0.000760324	1.13331
HLA-DOA	-0.620896	2.98186	-4.31229	2.07969e-05	0.000770475	1.11822
CXCL11	-0.65274	2.51924	-4.29958	2.19645e-05	0.000802145	1.06608
OAS2	-0.606717	3.83345	-4.28649	2.32332e-05	0.000836753	1.01248
CCDC146	0.689702	2.96969	4.2617	2.58298e-05	0.000902528	0.911403
NNMT	-0.769253	4.08732	-4.23377	2.9087e-05	0.000981678	0.798158
PAEP	-0.828058	2.08794	-4.22497	3.01919e-05	0.00101079	0.762621
TUBB2B	0.734675	1.35028	4.22163	3.06209e-05	0.00102105	0.749175
CCL5	-0.621164	3.66698	-4.21015	3.21442e-05	0.00106274	0.702913
IGFBP5	0.6174	5.46614	4.2095	3.22325e-05	0.00106506	0.700299
SNORD17	0.665059	2.97717	4.14699	4.1896e-05	0.00128882	0.450637
AEBP1	0.659072	5.36611	4.13546	4.39566e-05	0.00133951	0.404961
CHI3L1	-0.646464	6.00578	-4.0935	5.23016e-05	0.00153458	0.239691
S100A7	-0.73696	1.34931	-4.08464	5.42472e-05	0.00157579	0.204985
ALDH3B2	-0.620268	3.8728	-4.076	5.62106e-05	0.00161197	0.171207
SPDEF	-0.712966	3.06339	-4.04202	6.46051e-05	0.00179367	0.0390383
PPP1R1B	-0.688984	3.32946	-3.99773	7.73472e-05	0.00205744	-0.131738
CRYAB	0.611277	4.32239	3.99337	7.8724e-05	0.00208551	-0.148466
VSTM2L	0.672239	2.04991	3.97021	8.64313e-05	0.00225605	-0.236994
UNC5A	-0.612221	2.26174	-3.94362	9.61621e-05	0.00243872	-0.33805
TMEM100	0.661578	1.71614	3.93998	9.75721e-05	0.00246194	-0.351833
LYZ	-0.691084	4.48073	-3.92814	0.000102296	0.00254484	-0.39659
DAPL1	-0.855732	4.57372	-3.92227	0.000104718	0.00259515	-0.41874
RP11-295M3.4	-0.603307	4.32249	-3.85399	0.000137181	0.00319999	-0.674073
S100A9	-0.814557	5.44765	-3.82728	0.000152308	0.00346158	-0.772858
HLA-DRB6	-0.616542	3.31732	-3.82365	0.000154477	0.0035027	-0.786208
LGR5	0.673138	2.36264	3.79242	0.000174427	0.00381249	-0.90081
SAA1	-0.736951	3.02722	-3.76	0.000197688	0.00419323	-1.01882
C2orf88	-0.608851	3.13963	-3.75133	0.000204388	0.00429795	-1.05023
KIAA1324	-0.58123	1.50892	-3.65566	0.000294007	0.00560438	-1.39226
CNTFR	0.626153	1.86051	3.65084	0.000299385	0.00568831	-1.40928
MFAP5	0.588379	2.70752	3.5947	0.000369172	0.00663866	-1.60591
WNT11	0.612246	2.70129	3.55766	0.000423293	0.00729343	-1.7341
PNOC	0.72867	3.70486	3.53503	0.000459939	0.00774127	-1.81182
NTS	-0.607954	1.3385	-3.49988	0.000522788	0.00850488	-1.9316
C7	0.63295	2.41414	3.46329	0.000596682	0.00937771	-2.05509
SST	-1.04199	4.9197	-3.37024	0.000830909	0.0118414	-2.36368
IGF2	1.10262	5.5939	3.25462	0.00124104	0.0158072	-2.73607
CDKN2A	-0.604953	5.02746	-3.10381	0.00205888	0.0228509	-3.20338
APOA1	0.637291	5.15819	2.97519	0.00312211	0.0309124	-3.58527
