# Supplementary material for: Ferroptosis-Related Long Noncoding RNAs as Prognostic Biomarkers for Ovarian Cancer
Source: Front Oncol. 2022 Jun 9;12:888699. doi: 10.3389/fonc.2022.888699 (PMC9218568; doi:10.3389/fonc.2022.888699)
Supplement: Supplementary file 3 [file Table_2.xlsx]

## Sheet: Sheet1
gene
RP11-316I3.1
AC068535.2
AC013402.5
RP11-71N10.1
LINC01097
RP11-665C14.2
RP1-302G2.5
AC003090.1
CTD-2339F6.1
RP11-38H17.1
RP11-238K6.1
RP11-358H18.3
LINC00380
MEG9
LINC01497
LL22NC03-121E8.3
RP11-141J13.5
RP11-443B7.3
AC107057.1
AC092580.4
LINC01143
RP11-1398P2.1
LINC01094
RP11-328K4.1
PSMB8-AS1
RP11-121A8.1
LINC00996
RP11-1149M10.2
RP11-344B5.2
RP11-108L7.15
LINC01150
LINC01146
RP11-8L8.2
RP11-212I21.2
LINC00920
RP11-848P1.3
RP5-1028K7.2
RP11-405M12.4
AC006129.2
CTB-61M7.2
LINC01272
AF127936.5
LINC00528
RP11-733O18.1
RP11-384K6.6
RP11-33B1.4
LINC00265
CTD-3157E16.1
AC092484.1
RP11-796E10.1
CTB-114C7.4
AC005537.2
AP001046.5
AC073046.25
BAIAP2-AS1
LINC00152
FLJ20021
TRAM2-AS1
RP11-79N23.1
LINC00680
CDKN2A-AS1
CTC-339F2.2
YTHDF3-AS1
LINC00843
RP11-574K11.29
CTC-429P9.2
AC092614.2
RP11-200A1.1
CTB-113P19.5
TP53TG1
AC145343.2
CTD-2291D10.4
LINC01133
RP11-266K4.9
RP3-406A7.7
RP11-360F5.3
EPB41L4A-AS1
RP11-309L24.4
AC073283.4
RP11-259N19.1
LINC00491
CTA-384D8.35
AP000432.2
FAM83H-AS1
RP11-572O17.1
RP11-646I6.6
RP11-304L19.13
RP11-347C12.10
RP11-196G11.2
GS1-124K5.11
RP11-51J9.5
RP11-473O4.3
NEAT1
MAPKAPK5-AS1
RP11-245D16.4
RP11-1094M14.11
LL22NC03-2H8.4
EBLN3
RP11-54O7.16
RP11-486G15.2
AC012074.2
RP11-332H14.2
CTD-2016O11.1
RP11-302L19.3
RP11-508N22.12
RP11-319E16.2
RP11-1038A11.1
RP11-1109F11.3
AC004158.3
RP11-849F2.9
LINC00205
RP1-63M2.7
RP11-159G9.5
AC015849.16
RP1-79C4.4
RP5-1011O1.3
SH3RF3-AS1
AC108463.1
RP11-181E10.3
RP11-394I13.1
AC093850.2
AC112721.1
AC112721.2
FLJ43879
RP11-180N14.1
RP11-14D22.1
CTD-2078B5.2
MIR143HG
RP11-394O4.5
CASC15
RP3-495K2.2
RP11-417E7.1
RP11-417E7.2
RP11-527N22.2
RP11-150O12.1
RP11-567J20.2
LINC00968
PTPRD-AS1
RP11-308N19.1
LINC00702
RP11-192P3.4
LINC00601
CTD-2003C8.2
RP13-631K18.5
RP11-613D13.8
RP11-54A9.1
RP1-34H18.1
RP1-78O14.1
ENOX1-AS1
RP11-346C4.3
LINC00519
RP11-497E19.1
MEG3
LINC00924
RP11-161M6.2
RP11-426C22.5
RP11-426C22.4
RP11-95H3.1
LINC00922
RP11-513N24.1
CTC-786C10.1
RP11-863P13.5
RP11-863P13.4
RP11-863P13.3
MIR22HG
RP11-214O1.3
RP11-893F2.5
RP11-180P8.1
LINC01540
RP11-958F21.1
RP11-322E11.5
CTD-2171N6.1
AC006129.1
AC006126.4
RP4-568C11.4
LINC01429
AF015262.2
AP001434.2
MIAT
RP5-1172A22.1
ILF3-AS1
CTD-2666L21.1
RP11-42O15.3
RP11-488L18.10
RP11-434H6.7
RP11-127B20.2
RP11-571L19.8
CTD-2199O4.6
XXbac-BPGBPG55C20.3
RP1-228P16.8
RP11-206L10.2
RP11-3P17.5
LINC00174
GS1-124K5.3
RP11-347I19.8
RP11-10O17.3
RP11-210M15.2
LL0XNC01-237H1.2
AC133644.2
RP11-686O6.2
RP3-369A17.4
RP11-367G6.3
LINC01268
RP5-899E9.1
RP11-1080G15.1
RP11-722E23.2
RP11-472N13.3
AP001257.1
RP11-111M22.4
RP11-756G20.1
RP11-93H24.3
SNHG19
CTD-2027I19.3
AP000476.1
RP11-94C24.13
