# Supplementary material for: Ferroptosis-Related Long Noncoding RNAs as Prognostic Biomarkers for Ovarian Cancer
Source: Front Oncol. 2022 Jun 9;12:888699. doi: 10.3389/fonc.2022.888699 (PMC9218568; doi:10.3389/fonc.2022.888699)
Supplement: Supplementary file 4 [file Table_3.xlsx]

## Sheet: Sheet1
GeneName	coef	HR	lower.95	upper.95	pvalue
LINC01497	0.796548	2.21787	1.03774	4.74006	0.0398241
RP11.443B7.3	1.96341	7.1236	1.20874	41.9823	0.0300496
LINC00996	-1.43929	0.237096	0.0724352	0.776065	0.0173594
RP5.1028K7.2	-0.978306	0.375948	0.161243	0.876542	0.0235097
TRAM2.AS1	-0.326394	0.721521	0.522151	0.997014	0.0479191
RP11.79N23.1	-0.45219	0.636233	0.443834	0.912036	0.0138513
LINC00680	-0.320441	0.725829	0.534128	0.986332	0.0405682
AC073283.4	0.560048	1.75076	1.11885	2.73955	0.0142241
EBLN3	-0.401495	0.669319	0.47724	0.938706	0.0199924
RP11.486G15.2	-0.375702	0.686807	0.490844	0.961007	0.0283778
SH3RF3.AS1	0.520793	1.68336	1.01306	2.79716	0.0444245
RP11.613D13.8	1.28234	3.60507	1.17923	11.0212	0.0245052
RP11.95H3.1	1.10713	3.02565	1.07651	8.50391	0.0357471
RP11.958F21.1	1.66302	5.27523	1.45823	19.0835	0.0112458
AC006129.1	1.39162	4.02137	1.32764	12.1806	0.0138481
CTD.2199O4.6	-0.646584	0.523832	0.292773	0.937244	0.0293828
