# Supplementary material for: Ferroptosis-Related Long Noncoding RNAs as Prognostic Biomarkers for Ovarian Cancer
Source: Front Oncol. 2022 Jun 9;12:888699. doi: 10.3389/fonc.2022.888699 (PMC9218568; doi:10.3389/fonc.2022.888699)
Supplement: Supplementary file 5 [file Table_4.xlsx]

## Sheet: Sheet1
gene	coff
LINC01497	0.262182
RP11-443B7.3	1.51984
LINC00996	-0.563309
RP5-1028K7.2	-1.01346
TRAM2-AS1	-0.249694
RP11-79N23.1	-0.141245
LINC00680	0
AC073283.4	0.84478
EBLN3	-0.24531
RP11-486G15.2	-0.331623
SH3RF3-AS1	0.168821
RP11-613D13.8	0.338722
RP11-95H3.1	0.573056
RP11-958F21.1	1.58121
AC006129.1	1.30018
CTD-2199O4.6	0
