# Supplementary material for: Ferroptosis-Related Long Noncoding RNAs as Prognostic Biomarkers for Ovarian Cancer
Source: Front Oncol. 2022 Jun 9;12:888699. doi: 10.3389/fonc.2022.888699 (PMC9218568; doi:10.3389/fonc.2022.888699)
Supplement: Supplementary file 6 [file Table_5.xlsx]

## Sheet: Sheet1
coef	exp(coef)	se(coef)	z	Pr(>|z|)
RP11.443B7.3	2.65865	14.277	0.937383	2.83625	0.00456474
RP5.1028K7.2	-1.82366	0.161433	0.523761	-3.48187	0.000497933
TRAM2.AS1	-0.437579	0.645597	0.170099	-2.5725	0.0100967
AC073283.4	1.01663	2.76388	0.256873	3.95774	7.56625e-05
RP11.486G15.2	-0.497436	0.608088	0.186829	-2.66252	0.00775575
RP11.95H3.1	1.3471	3.84624	0.668277	2.01577	0.0438237
RP11.958F21.1	1.97023	7.17234	0.808735	2.43619	0.0148429
AC006129.1	1.44802	4.2547	0.599483	2.41546	0.0157154
