# Supplementary material for: Ferroptosis-Related Long Noncoding RNAs as Prognostic Biomarkers for Ovarian Cancer
Source: Front Oncol. 2022 Jun 9;12:888699. doi: 10.3389/fonc.2022.888699 (PMC9218568; doi:10.3389/fonc.2022.888699)
Supplement: Supplementary file 7 [file Table_6.xlsx]

## Sheet: Sheet1
sample	Activated B cell	Activated CD4 T cell	Activated CD8 T cell	Activated dendritic cell	CD56bright natural killer cell	CD56dim natural killer cell	Central memory CD4 T cell	Central memory CD8 T cell	Effector memeory CD4 T cell	Effector memeory CD8 T cell	Eosinophil	Gamma delta T cell	Immature B cell	Immature dendritic cell	Macrophage	Mast cell	MDSC	Memory B cell	Monocyte	Natural killer cell	Natural killer T cell	Neutrophil	Plasmacytoid dendritic cell	Regulatory T cell	T follicular helper cell	Type 1 T helper cell	Type 17 T helper cell	Type 2 T helper cell
TCGA.04.1331.01A	0.349345	0.706157	0.655909	0.608179	0.751978	0.835669	0.920845	0.737379	0.610965	0.658182	0.384499	0.733429	0.422903	0.798784	0.481499	0.438291	0.70116	0.599131	0.769615	0.773896	0.497085	0.167114	0.812485	0.593557	0.605625	0.610657	0.43219	0.659377
TCGA.04.1332.01A	0.338992	0.640962	0.667584	0.619892	0.799678	0.80973	0.937298	0.75255	0.632934	0.727524	0.42799	0.742697	0.402732	0.844584	0.622715	0.595149	0.801757	0.623974	0.755526	0.783058	0.546959	0.210653	0.833713	0.698682	0.691771	0.642916	0.4624	0.648066
TCGA.04.1338.01A	0.464578	0.841038	0.865232	0.680817	0.79525	0.840748	0.965952	0.812324	0.657355	0.749045	0.522825	0.794188	0.563096	0.826217	0.660251	0.6139	0.880875	0.584752	0.789595	0.812794	0.603955	0.37181	0.839959	0.813844	0.725947	0.710608	0.51344	0.70577
TCGA.04.1341.01A	0.432753	0.68064	0.738533	0.615163	0.771802	0.854023	0.884394	0.708934	0.613871	0.62912	0.356228	0.7351	0.437058	0.802755	0.504782	0.414859	0.743219	0.568275	0.736466	0.715013	0.526981	0.285755	0.846385	0.643519	0.622364	0.624463	0.483764	0.563285
TCGA.04.1343.01A	0.577279	0.723097	0.80747	0.680315	0.749346	0.802005	0.934565	0.761802	0.636881	0.71897	0.408328	0.790329	0.581443	0.82874	0.595274	0.497525	0.850759	0.585432	0.780189	0.75395	0.569213	0.332433	0.852325	0.747289	0.675099	0.689797	0.46957	0.639343
TCGA.04.1347.01A	0.371523	0.586401	0.616572	0.594067	0.74183	0.782055	0.86525	0.669202	0.580808	0.535691	0.311705	0.730403	0.283783	0.805107	0.468401	0.35998	0.620931	0.553115	0.70008	0.707505	0.504211	0.0936249	0.782475	0.556728	0.564078	0.570289	0.412434	0.587812
TCGA.04.1350.01A	0.255809	0.6514	0.67711	0.55859	0.747214	0.71493	0.88836	0.606483	0.530908	0.541041	0.377214	0.716544	0.296864	0.805776	0.431061	0.274523	0.618295	0.552992	0.744651	0.708481	0.472591	0.177208	0.793092	0.533683	0.562835	0.528938	0.410879	0.623696
TCGA.04.1356.01A	0.380736	0.762768	0.796096	0.66875	0.738528	0.842365	0.930835	0.730952	0.578237	0.626844	0.33177	0.74725	0.411354	0.799252	0.529676	0.432224	0.80543	0.552332	0.77551	0.760625	0.534991	0.348288	0.799138	0.67614	0.572217	0.643852	0.532714	0.638256
TCGA.04.1361.01A	0.432618	0.729337	0.805516	0.661312	0.809591	0.805533	0.959065	0.67402	0.649316	0.691261	0.418563	0.717515	0.490293	0.842433	0.597608	0.437596	0.84635	0.627411	0.788618	0.769917	0.577388	0.234731	0.838093	0.672038	0.68309	0.653152	0.479462	0.658365
TCGA.04.1362.01A	0.267457	0.718236	0.688428	0.677082	0.728771	0.831836	0.917458	0.666147	0.613384	0.644598	0.393893	0.696704	0.490174	0.828703	0.54611	0.492413	0.828391	0.638551	0.763755	0.773322	0.517633	0.334702	0.885002	0.697876	0.64155	0.648305	0.483973	0.637079
TCGA.04.1364.01A	0.34534	0.604648	0.549995	0.534291	0.747386	0.785897	0.882369	0.655525	0.544863	0.501493	0.338661	0.693354	0.257079	0.751436	0.415606	0.270614	0.549702	0.502861	0.742484	0.68179	0.450369	0.21687	0.820381	0.494378	0.531682	0.545534	0.41367	0.587732
TCGA.04.1365.01A	0.501338	0.84038	0.8646	0.698953	0.775224	0.833543	0.959764	0.737265	0.694951	0.75837	0.447236	0.793533	0.583457	0.835226	0.582808	0.501122	0.903522	0.527268	0.813356	0.7977	0.601866	0.394982	0.819429	0.791152	0.6992	0.698219	0.517656	0.701443
TCGA.04.1514.01A	0.219159	0.565972	0.560094	0.560169	0.773959	0.786474	0.889918	0.674687	0.576578	0.499754	0.340174	0.709586	0.261834	0.822384	0.427181	0.331003	0.555155	0.53863	0.722792	0.717927	0.476244	0.159273	0.790403	0.575393	0.580146	0.567793	0.399415	0.637995
TCGA.04.1530.01A	0.454145	0.794388	0.813509	0.676374	0.772886	0.857588	0.967378	0.756832	0.612445	0.714451	0.398396	0.786837	0.504768	0.819001	0.588904	0.521504	0.880669	0.5843	0.761124	0.781835	0.574715	0.226356	0.854508	0.815571	0.660747	0.673407	0.501114	0.66806
TCGA.04.1536.01A	0.378547	0.768372	0.702562	0.621698	0.766068	0.800716	0.933957	0.735961	0.646126	0.665942	0.449572	0.748254	0.462902	0.8274	0.613412	0.467975	0.832459	0.615739	0.795729	0.788024	0.53638	0.377047	0.803092	0.692861	0.661706	0.646977	0.516572	0.680505
TCGA.04.1542.01A	0.293645	0.553504	0.541644	0.592031	0.743472	0.746713	0.885867	0.679739	0.616016	0.627583	0.275398	0.713363	0.336496	0.762053	0.463156	0.41526	0.592721	0.575576	0.722356	0.705484	0.493833	0.283589	0.798242	0.533731	0.564104	0.558671	0.443476	0.611412
TCGA.04.1648.01A	0.461885	0.6511	0.76808	0.67081	0.805602	0.833674	0.953275	0.71888	0.614293	0.68308	0.402467	0.771042	0.484303	0.857006	0.546484	0.472601	0.815069	0.600769	0.778081	0.770439	0.54632	0.358871	0.808445	0.693515	0.684359	0.640797	0.527908	0.642854
TCGA.04.1651.01A	0.364465	0.783432	0.756084	0.630144	0.767654	0.834816	0.928031	0.680188	0.603994	0.728794	0.368211	0.738242	0.421888	0.818907	0.537233	0.437595	0.783556	0.569634	0.762967	0.725982	0.546956	0.343471	0.796177	0.63877	0.633561	0.618188	0.487027	0.696698
TCGA.04.1655.01A	0.289751	0.597297	0.555555	0.575858	0.783921	0.771424	0.894951	0.68622	0.641809	0.538848	0.400002	0.713221	0.300607	0.767076	0.423814	0.479217	0.605297	0.528734	0.731002	0.717157	0.478514	0.2771	0.784073	0.523331	0.624842	0.544789	0.446926	0.659623
TCGA.09.0364.01A	0.178139	0.484323	0.493584	0.471489	0.725225	0.74939	0.848661	0.634091	0.566439	0.490436	0.300667	0.667441	0.197329	0.798797	0.42529	0.341814	0.524154	0.517775	0.766971	0.66496	0.472926	0.0795148	0.754818	0.457878	0.530442	0.479132	0.392868	0.589801
TCGA.09.0366.01A	0.37994	0.686075	0.765487	0.722425	0.781146	0.833807	0.98666	0.739344	0.614693	0.775339	0.414296	0.742072	0.555625	0.844878	0.668447	0.525809	0.953871	0.573224	0.864507	0.786774	0.54003	0.525595	0.875629	0.784885	0.716935	0.695474	0.507954	0.633243
TCGA.09.0367.01A	0.373049	0.698774	0.799822	0.718045	0.773614	0.836794	0.947449	0.734633	0.621223	0.733827	0.408723	0.794114	0.507306	0.81735	0.607606	0.535802	0.866598	0.575073	0.776754	0.762877	0.580694	0.414457	0.80409	0.726768	0.706137	0.675005	0.56704	0.64094
TCGA.09.0369.01A	0.344859	0.623622	0.672344	0.605018	0.778418	0.77944	0.935666	0.750838	0.642749	0.612988	0.34642	0.779707	0.366151	0.824792	0.569061	0.385333	0.728864	0.51432	0.806257	0.741548	0.546645	0.199478	0.809007	0.688066	0.641166	0.620501	0.443809	0.647537
TCGA.09.1659.01B	0.441184	0.749578	0.805115	0.687803	0.767715	0.798703	0.941018	0.714468	0.614854	0.706508	0.383856	0.7522	0.470268	0.828083	0.609973	0.468979	0.858653	0.530798	0.781786	0.758035	0.574624	0.368817	0.76685	0.717139	0.661776	0.661021	0.493717	0.613903
TCGA.09.1661.01B	0.328676	0.626917	0.709035	0.645847	0.770701	0.796956	0.915554	0.719715	0.667371	0.649955	0.434209	0.771397	0.439191	0.811699	0.603479	0.558351	0.763289	0.625181	0.76301	0.792348	0.579744	0.310736	0.823912	0.668922	0.703975	0.627529	0.507338	0.63699
TCGA.09.1662.01A	0.479245	0.802405	0.818629	0.714152	0.790561	0.825847	0.951414	0.77539	0.671343	0.777882	0.431844	0.778916	0.527993	0.815153	0.648234	0.516593	0.917209	0.619455	0.827212	0.83549	0.636015	0.413101	0.844096	0.790818	0.752148	0.704587	0.479771	0.690849
TCGA.09.1665.01B	0.372864	0.750126	0.798012	0.606162	0.735219	0.808727	0.909654	0.691394	0.620367	0.649595	0.301049	0.706574	0.444826	0.763857	0.553126	0.350412	0.804532	0.536754	0.735559	0.728786	0.492289	0.285124	0.809985	0.664236	0.58732	0.634164	0.413615	0.60218
TCGA.09.1666.01A	0.390152	0.780898	0.833445	0.708783	0.790603	0.80335	0.957368	0.791737	0.66042	0.739001	0.4309	0.82351	0.545638	0.848607	0.618064	0.521853	0.881444	0.56061	0.801107	0.827589	0.586921	0.326919	0.803578	0.767991	0.705793	0.677052	0.544395	0.731718
TCGA.09.1667.01C	0.549603	0.822855	0.887609	0.702723	0.807487	0.799338	0.958355	0.796276	0.687776	0.770876	0.457847	0.821703	0.606686	0.831398	0.614508	0.546572	0.897257	0.610816	0.804429	0.80984	0.656208	0.391127	0.848964	0.844743	0.740554	0.72333	0.549555	0.689599
TCGA.09.1668.01B	0.425764	0.86563	0.847896	0.722228	0.769757	0.862781	0.960015	0.795322	0.686944	0.749361	0.435684	0.79742	0.562395	0.8538	0.581934	0.505511	0.88134	0.591094	0.786823	0.823003	0.624479	0.334753	0.833836	0.802559	0.687411	0.718756	0.522864	0.733949
TCGA.09.1669.01A	0.528399	0.772059	0.828421	0.668704	0.784754	0.842155	0.960614	0.712682	0.661311	0.715658	0.402816	0.798495	0.579266	0.85541	0.612906	0.4689	0.859532	0.59831	0.781708	0.791671	0.570784	0.242057	0.846157	0.727605	0.707754	0.686055	0.458704	0.689497
TCGA.09.1670.01A	0.400361	0.73296	0.753978	0.678471	0.816878	0.765656	0.954286	0.715561	0.685505	0.737363	0.458443	0.766315	0.540722	0.839278	0.614962	0.502716	0.847143	0.631568	0.813011	0.779189	0.549852	0.346345	0.844918	0.746678	0.712284	0.670231	0.471925	0.679097
TCGA.09.1673.01A	0.350726	0.682572	0.695594	0.65146	0.766941	0.772711	0.933431	0.711151	0.640638	0.667425	0.407657	0.770535	0.433297	0.877686	0.49455	0.439817	0.737818	0.657487	0.745899	0.747034	0.531856	0.21806	0.817664	0.671498	0.647818	0.581982	0.426256	0.634491
TCGA.09.2044.01B	0.52673	0.825603	0.807457	0.744435	0.808491	0.831228	0.943476	0.784817	0.632973	0.719732	0.462396	0.791751	0.609047	0.86266	0.632892	0.458063	0.897124	0.553848	0.822809	0.784288	0.611014	0.366897	0.847148	0.808695	0.718448	0.696747	0.525685	0.673401
TCGA.09.2045.01A	0.434574	0.634166	0.746898	0.66651	0.776762	0.879462	0.940362	0.755876	0.594395	0.757539	0.431119	0.72607	0.530506	0.810326	0.580448	0.498499	0.834173	0.592786	0.788076	0.794443	0.524085	0.350893	0.815928	0.676188	0.654165	0.664062	0.499159	0.630994
TCGA.09.2048.01A	0.319719	0.662685	0.678848	0.603393	0.795664	0.777645	0.869254	0.645883	0.621379	0.555585	0.33018	0.737379	0.290099	0.775793	0.488511	0.348521	0.668939	0.530037	0.739321	0.700707	0.460803	0.243134	0.808265	0.632144	0.64311	0.623855	0.392794	0.635129
TCGA.09.2051.01A	0.49886	0.804377	0.808696	0.692425	0.803953	0.819469	0.949917	0.774643	0.635931	0.768408	0.348331	0.828608	0.553136	0.840131	0.621732	0.46011	0.885348	0.584837	0.800057	0.780374	0.591815	0.437083	0.857325	0.756641	0.689955	0.712168	0.491869	0.695788
TCGA.09.2053.01C	0.569122	0.77772	0.841499	0.673044	0.810433	0.831971	0.940842	0.701978	0.647755	0.691272	0.351272	0.795332	0.606199	0.80413	0.583797	0.409782	0.857625	0.561284	0.792633	0.790797	0.587187	0.280179	0.820765	0.764307	0.686303	0.686339	0.49295	0.692208
TCGA.09.2054.01A	0.520686	0.710869	0.710378	0.646435	0.780336	0.794239	0.906828	0.765603	0.660569	0.664971	0.407601	0.780509	0.510318	0.818684	0.583908	0.492773	0.744988	0.640319	0.754915	0.734085	0.597439	0.338463	0.820964	0.704395	0.680907	0.626287	0.425718	0.636754
TCGA.09.2056.01B	0.391787	0.786313	0.834455	0.707248	0.790489	0.85354	0.948101	0.739332	0.615211	0.712931	0.362693	0.776745	0.541773	0.829434	0.617277	0.522861	0.882537	0.599631	0.792309	0.799181	0.613859	0.4582	0.833581	0.77263	0.708135	0.712268	0.538854	0.696694
TCGA.10.0927.01A	0.406259	0.572577	0.698016	0.539339	0.784116	0.763249	0.89644	0.659662	0.562022	0.622339	0.431803	0.724268	0.409	0.786528	0.527819	0.488348	0.643157	0.589615	0.729273	0.7254	0.492876	0.152785	0.762754	0.532089	0.641392	0.590119	0.446094	0.674918
TCGA.10.0928.01A	0.299552	0.710892	0.635337	0.619408	0.770937	0.791914	0.908972	0.694141	0.624583	0.635765	0.429365	0.717235	0.413881	0.793023	0.51882	0.402407	0.685686	0.617272	0.760676	0.759229	0.535902	0.16798	0.796555	0.603647	0.666343	0.606472	0.5224	0.700595
TCGA.10.0931.01A	0.365758	0.741294	0.777812	0.635715	0.725933	0.850882	0.902631	0.703459	0.569965	0.634678	0.493063	0.72315	0.439678	0.810675	0.564183	0.441852	0.805971	0.570662	0.77063	0.729909	0.547997	0.3509	0.828388	0.619577	0.603909	0.644177	0.464145	0.613813
TCGA.10.0933.01A	0.182308	0.703877	0.617481	0.560152	0.784751	0.771929	0.896053	0.721913	0.635886	0.599629	0.346006	0.706728	0.405501	0.815871	0.532294	0.465701	0.651016	0.495528	0.709533	0.719085	0.535164	0.281223	0.779717	0.555393	0.629962	0.604197	0.434008	0.65779
TCGA.10.0936.01A	0.414492	0.64988	0.786351	0.608321	0.731938	0.876765	0.911904	0.638817	0.504864	0.619768	0.418693	0.673617	0.418383	0.784133	0.449676	0.34612	0.794891	0.46886	0.751968	0.676944	0.455981	0.267112	0.801399	0.65111	0.545143	0.597977	0.422707	0.556983
TCGA.10.0937.01A	0.40455	0.780678	0.827635	0.700978	0.755367	0.862265	0.922253	0.73704	0.589391	0.722317	0.42194	0.767692	0.521979	0.790488	0.639193	0.514336	0.887315	0.539664	0.785472	0.802896	0.580395	0.375013	0.809735	0.681447	0.667355	0.693447	0.552275	0.673069
TCGA.10.0938.01A	0.269091	0.638538	0.65379	0.481218	0.711346	0.765945	0.852524	0.559421	0.494242	0.518255	0.407424	0.656317	0.22965	0.686716	0.382412	0.307901	0.506004	0.505126	0.717575	0.623268	0.413583	0.198105	0.794527	0.401314	0.448911	0.515407	0.374888	0.599863
TCGA.13.0714.01A	0.569897	0.714299	0.808227	0.649164	0.742298	0.850091	0.940002	0.740509	0.645197	0.697367	0.440254	0.727444	0.566569	0.841943	0.619589	0.477134	0.862355	0.65375	0.786859	0.792469	0.563103	0.29613	0.812586	0.720288	0.688978	0.68025	0.479434	0.631369
TCGA.13.0720.01A	0.318334	0.678361	0.688294	0.64856	0.772021	0.812636	0.925391	0.692541	0.647538	0.666609	0.45432	0.706679	0.380285	0.835243	0.480155	0.336648	0.751135	0.484258	0.7424	0.715577	0.432642	0.350879	0.821094	0.532237	0.575505	0.585622	0.505585	0.621255
TCGA.13.0724.01A	0.478408	0.692627	0.769725	0.66241	0.783791	0.834802	0.927991	0.724401	0.604717	0.655931	0.350935	0.716162	0.462009	0.782135	0.596684	0.434622	0.76262	0.561166	0.775481	0.730808	0.483406	0.34588	0.816556	0.636821	0.611827	0.643734	0.47625	0.616921
TCGA.13.0725.01A	0.465773	0.756227	0.773857	0.667856	0.789182	0.81977	0.949063	0.745274	0.63819	0.667465	0.406976	0.776306	0.509502	0.894537	0.643656	0.533338	0.873517	0.599511	0.795313	0.781409	0.552455	0.282696	0.797826	0.732707	0.682682	0.670666	0.504523	0.709238
TCGA.13.0726.01A	0.283316	0.661495	0.788806	0.632512	0.763911	0.862386	0.937636	0.721406	0.555574	0.698675	0.316485	0.74349	0.442709	0.782292	0.525179	0.372468	0.810832	0.586862	0.785606	0.779085	0.588621	0.193064	0.79856	0.683934	0.650719	0.643501	0.489918	0.646834
TCGA.13.0727.01A	0.322243	0.639196	0.687669	0.654526	0.749247	0.79008	0.941489	0.678457	0.580852	0.606562	0.341692	0.707351	0.429727	0.831326	0.573133	0.327886	0.787066	0.573765	0.763253	0.749574	0.488623	0.197126	0.814809	0.663338	0.641843	0.60943	0.443856	0.570846
TCGA.13.0730.01A	0.357766	0.706934	0.712752	0.660325	0.803535	0.829565	0.926483	0.781365	0.645511	0.63386	0.36367	0.770806	0.382236	0.856179	0.565088	0.453051	0.797598	0.529736	0.753387	0.75372	0.57425	0.301691	0.819646	0.731064	0.654481	0.656073	0.492777	0.681235
TCGA.13.0762.01A	0.225686	0.565917	0.633976	0.603021	0.733233	0.770746	0.882565	0.608827	0.581345	0.573141	0.329138	0.691172	0.32999	0.791914	0.433048	0.357467	0.687649	0.535149	0.694895	0.678805	0.503689	0.23203	0.771641	0.598037	0.573352	0.554478	0.433593	0.598656
TCGA.13.0765.01A	0.407637	0.680718	0.770059	0.731341	0.777967	0.860021	0.949159	0.712397	0.606663	0.719612	0.337815	0.738256	0.473409	0.810724	0.576673	0.355598	0.902617	0.572475	0.785642	0.738117	0.528954	0.381249	0.814345	0.722336	0.648252	0.645576	0.4982	0.63022
TCGA.13.0766.01A	0.369785	0.741792	0.757905	0.663948	0.786539	0.826626	0.936606	0.712956	0.624857	0.600953	0.361269	0.749774	0.456483	0.844257	0.619425	0.521708	0.806112	0.604884	0.755661	0.759816	0.573539	0.319326	0.810114	0.698813	0.660123	0.635557	0.489897	0.705325
TCGA.13.0768.01A	0.663102	0.818261	0.958629	0.760173	0.838491	0.860879	1.0054	0.848334	0.708248	0.812224	0.444076	0.824752	0.692296	0.862463	0.712498	0.640497	0.973063	0.584148	0.853458	0.844909	0.681626	0.448439	0.859101	0.882516	0.771768	0.781097	0.541907	0.732319
TCGA.13.0795.01A	0.524095	0.795937	0.852179	0.711587	0.790784	0.813361	0.944062	0.737407	0.654647	0.723641	0.442396	0.68682	0.568487	0.796553	0.656636	0.511922	0.908088	0.623881	0.800052	0.785865	0.58496	0.292334	0.806263	0.75542	0.671043	0.689895	0.499604	0.647117
TCGA.13.0797.01A	0.497476	0.760583	0.816862	0.679409	0.784477	0.801545	0.922133	0.728358	0.584267	0.722516	0.421862	0.767467	0.533972	0.839242	0.550243	0.465508	0.818188	0.54533	0.776149	0.729282	0.558709	0.275483	0.78231	0.678067	0.628539	0.620353	0.530079	0.613727
TCGA.13.0800.01A	0.267552	0.532024	0.602944	0.542251	0.805918	0.768945	0.88711	0.652434	0.637773	0.545928	0.347664	0.731475	0.301559	0.793423	0.419485	0.343314	0.542662	0.536315	0.742562	0.702027	0.485636	0.258506	0.798474	0.453951	0.547879	0.537769	0.434338	0.607652
TCGA.13.0804.01A	0.414535	0.783217	0.80405	0.694947	0.756778	0.828292	0.947592	0.662198	0.61738	0.737159	0.417682	0.798697	0.496356	0.810029	0.61619	0.471747	0.898132	0.531529	0.835686	0.786639	0.564894	0.370732	0.819757	0.768886	0.676568	0.655904	0.531474	0.650817
TCGA.13.0883.01A	0.427398	0.765056	0.792175	0.732059	0.802161	0.830049	0.970915	0.847979	0.670434	0.719684	0.464885	0.826864	0.519928	0.89117	0.674008	0.540604	0.865863	0.660398	0.77138	0.837065	0.601462	0.448314	0.853874	0.848011	0.76641	0.716362	0.570618	0.695477
TCGA.13.0884.01B	0.516629	0.761095	0.896343	0.659486	0.778501	0.767771	0.950021	0.714954	0.63022	0.715888	0.347727	0.746844	0.546866	0.781617	0.565994	0.444079	0.826502	0.613553	0.77519	0.788976	0.566595	0.206118	0.846321	0.67593	0.663651	0.663182	0.457333	0.689903
TCGA.13.0885.01A	0.583729	0.83402	0.895555	0.692427	0.766892	0.809705	0.962838	0.758434	0.687638	0.795908	0.428665	0.765615	0.608988	0.829362	0.646101	0.456099	0.893109	0.585301	0.803885	0.788105	0.582641	0.229316	0.806755	0.743409	0.723035	0.698854	0.493454	0.710019
TCGA.13.0886.01A	0.561792	0.78981	0.863585	0.716213	0.791913	0.852116	0.974168	0.788757	0.697068	0.734326	0.444108	0.814503	0.618628	0.843264	0.649281	0.511231	0.914142	0.630827	0.780838	0.796723	0.584391	0.316098	0.832677	0.790956	0.718997	0.694329	0.509193	0.692424
TCGA.13.0887.01A	0.499453	0.762095	0.76187	0.701845	0.751901	0.824568	0.936368	0.71098	0.623657	0.71437	0.409581	0.769244	0.488052	0.815804	0.561137	0.464085	0.786961	0.577184	0.753518	0.735821	0.568925	0.352781	0.824559	0.721204	0.63941	0.652505	0.53596	0.661678
TCGA.13.0888.01A	0.209932	0.484813	0.541109	0.530787	0.784731	0.778394	0.877483	0.60686	0.585881	0.535645	0.295803	0.679179	0.297827	0.764113	0.452121	0.302339	0.503954	0.574019	0.722516	0.715682	0.462034	0.0898361	0.760198	0.511345	0.565655	0.500887	0.417503	0.616409
TCGA.13.0891.01A	0.402342	0.659604	0.746262	0.612955	0.750487	0.798912	0.917976	0.698781	0.605033	0.70875	0.308827	0.771806	0.382813	0.785979	0.522111	0.452057	0.763467	0.570441	0.751279	0.736086	0.548883	0.288767	0.804288	0.61336	0.636672	0.596591	0.492099	0.630616
TCGA.13.0893.01B	0.460454	0.802504	0.847873	0.648172	0.760529	0.824012	0.969318	0.795587	0.682141	0.716296	0.446747	0.798125	0.473466	0.827576	0.566262	0.475923	0.841858	0.623986	0.75763	0.805502	0.611429	0.256973	0.827354	0.711805	0.665854	0.678214	0.48943	0.703856
TCGA.13.0897.01A	0.423663	0.766554	0.8422	0.698322	0.79097	0.901037	0.955307	0.812575	0.610777	0.763206	0.36438	0.791636	0.549657	0.807981	0.608857	0.545066	0.884297	0.600033	0.778293	0.81921	0.665142	0.313447	0.821346	0.767058	0.689466	0.720751	0.540842	0.712195
TCGA.13.0900.01B	0.419544	0.800495	0.800637	0.665749	0.764037	0.839169	0.947776	0.794801	0.700094	0.701328	0.403206	0.760221	0.494758	0.830942	0.643718	0.508179	0.822924	0.580046	0.767955	0.795552	0.587183	0.283292	0.850998	0.743853	0.673194	0.681273	0.505151	0.680861
TCGA.13.0901.01B	0.406719	0.765122	0.732259	0.685334	0.785888	0.802623	0.923525	0.769584	0.638992	0.614355	0.421634	0.736187	0.466184	0.851464	0.579016	0.484073	0.761313	0.641638	0.758538	0.771227	0.557358	0.346519	0.79481	0.664077	0.642598	0.626089	0.453659	0.696522
TCGA.13.0905.01B	0.379704	0.761308	0.754196	0.625767	0.789012	0.81556	0.9584	0.703256	0.613009	0.693868	0.363955	0.745857	0.46476	0.809722	0.504298	0.4019	0.765891	0.561529	0.758752	0.758819	0.565871	0.320133	0.775562	0.650499	0.648427	0.633863	0.486012	0.659836
TCGA.13.0906.01A	0.497451	0.790546	0.777221	0.658133	0.767132	0.811773	0.930214	0.735133	0.639711	0.66468	0.37942	0.778858	0.475778	0.830975	0.570337	0.483541	0.765439	0.540752	0.764242	0.784179	0.574128	0.326532	0.844712	0.690663	0.661105	0.653868	0.546529	0.73197
TCGA.13.0908.01B	0.518616	0.711724	0.774242	0.684867	0.792321	0.807584	0.966433	0.795317	0.667316	0.733496	0.386869	0.768072	0.558802	0.851747	0.612698	0.589121	0.912574	0.604391	0.799549	0.816959	0.558123	0.335374	0.840121	0.801396	0.729244	0.704059	0.521333	0.679052
TCGA.13.0911.01A	0.557984	0.768758	0.802138	0.721941	0.805875	0.860997	0.965269	0.796218	0.695048	0.72343	0.412168	0.777972	0.619264	0.837812	0.694496	0.553935	0.929453	0.637984	0.847082	0.816391	0.622824	0.481215	0.855874	0.83328	0.726853	0.712956	0.568172	0.669612
TCGA.13.0913.02A	0.613047	0.795872	0.882945	0.649178	0.774962	0.809315	0.912187	0.715162	0.596383	0.725013	0.387083	0.739759	0.577649	0.777527	0.591055	0.472705	0.807374	0.621591	0.758545	0.73421	0.538875	0.369884	0.785799	0.703309	0.632587	0.662244	0.527907	0.661837
TCGA.13.0916.01A	0.497541	0.744323	0.82371	0.676623	0.776082	0.840009	0.922467	0.739946	0.629443	0.716312	0.386064	0.73027	0.541757	0.835253	0.537624	0.431851	0.821769	0.53079	0.807665	0.791137	0.55309	0.246193	0.821064	0.660571	0.674224	0.666572	0.489313	0.679855
TCGA.13.0920.01A	0.488051	0.72865	0.747147	0.581705	0.749652	0.766872	0.883713	0.647282	0.569975	0.635049	0.398489	0.723189	0.405709	0.804048	0.46677	0.36553	0.676186	0.55569	0.725445	0.694188	0.523178	0.197898	0.800901	0.630976	0.594062	0.616198	0.418703	0.637347
TCGA.13.0923.01A	0.456807	0.74051	0.837404	0.658116	0.802173	0.850272	0.932351	0.71583	0.64835	0.709004	0.392653	0.810377	0.497782	0.817169	0.534718	0.465231	0.821341	0.551249	0.784269	0.732809	0.576644	0.305243	0.816012	0.649472	0.658043	0.654317	0.518582	0.64333
TCGA.13.0924.01A	0.665014	0.812599	0.882335	0.713716	0.803709	0.854934	0.957306	0.800598	0.683458	0.763719	0.442475	0.813512	0.64835	0.880583	0.706145	0.666247	0.939424	0.560938	0.84008	0.805827	0.645689	0.431541	0.834102	0.794698	0.743455	0.726729	0.532443	0.705055
TCGA.13.1403.01A	0.209294	0.714826	0.670451	0.64872	0.76189	0.795937	0.9267	0.743181	0.637226	0.655866	0.435723	0.744163	0.359795	0.823947	0.516365	0.381553	0.749465	0.552663	0.715469	0.729421	0.539171	0.323528	0.79807	0.621886	0.586074	0.60322	0.531957	0.594887
TCGA.13.1404.01A	0.469577	0.755015	0.738583	0.638055	0.770502	0.80375	0.947684	0.766579	0.655419	0.666479	0.395853	0.77492	0.519987	0.829711	0.591439	0.496251	0.810072	0.597593	0.780166	0.786526	0.548555	0.249934	0.807112	0.7074	0.663782	0.642398	0.47597	0.694888
TCGA.13.1405.01A	0.570848	0.77918	0.827268	0.716307	0.773935	0.82624	0.966101	0.761524	0.665307	0.764013	0.437976	0.771352	0.535968	0.862439	0.61053	0.538314	0.867363	0.640876	0.844894	0.811171	0.634271	0.363776	0.8576	0.750306	0.701611	0.707798	0.483	0.688072
TCGA.13.1407.01A	0.235641	0.621036	0.589272	0.542756	0.743786	0.765597	0.887358	0.557553	0.592321	0.507099	0.278482	0.718375	0.284679	0.800144	0.429178	0.293966	0.540219	0.495143	0.659135	0.652445	0.452787	0.151099	0.765383	0.520461	0.527672	0.483967	0.34987	0.612352
TCGA.13.1408.01A	0.534502	0.727131	0.759623	0.651252	0.761704	0.855928	0.954118	0.78062	0.629347	0.706993	0.372435	0.747112	0.553478	0.82259	0.550687	0.439872	0.807367	0.606154	0.752675	0.804983	0.549605	0.231608	0.840618	0.740655	0.655116	0.684942	0.444321	0.676216
TCGA.13.1409.01A	0.280322	0.511867	0.50248	0.546878	0.788757	0.723885	0.887199	0.623058	0.615332	0.577895	0.260759	0.705158	0.268312	0.761015	0.367773	0.307238	0.515301	0.503858	0.693529	0.678279	0.444887	0.177469	0.745715	0.454653	0.558072	0.515005	0.37725	0.600636
TCGA.13.1410.01A	0.549318	0.796055	0.784127	0.695379	0.813829	0.805805	0.953097	0.810397	0.672514	0.738458	0.404983	0.781869	0.593651	0.85421	0.602254	0.504588	0.829835	0.651985	0.791875	0.783038	0.604108	0.337626	0.825259	0.763261	0.671046	0.662682	0.5126	0.67029
TCGA.13.1411.01A	0.578433	0.791394	0.885411	0.753957	0.789621	0.846258	0.983274	0.853418	0.711302	0.807627	0.490813	0.84421	0.592832	0.857119	0.710842	0.588568	0.97067	0.630311	0.863381	0.848473	0.640849	0.55428	0.871601	0.927111	0.765592	0.750506	0.553145	0.704144
TCGA.13.1477.01A	0.306397	0.656694	0.669698	0.609663	0.749038	0.79753	0.906328	0.672361	0.555007	0.643233	0.335676	0.733622	0.322599	0.791508	0.53374	0.431399	0.692956	0.553977	0.743849	0.745955	0.512934	0.200553	0.796111	0.598608	0.623709	0.608572	0.511954	0.617552
TCGA.13.1483.01A	0.406647	0.761174	0.754812	0.652225	0.760535	0.813628	0.940436	0.802262	0.651974	0.689289	0.43123	0.755931	0.476354	0.815828	0.599851	0.465426	0.852498	0.571069	0.731685	0.777902	0.549729	0.377519	0.821277	0.74937	0.630901	0.661225	0.500541	0.695937
TCGA.13.1485.01A	0.281263	0.649523	0.633064	0.690946	0.745404	0.83491	0.977419	0.783271	0.618117	0.69642	0.427608	0.78149	0.382971	0.815899	0.598015	0.433392	0.768498	0.623592	0.753724	0.815912	0.553254	0.311095	0.830255	0.748171	0.680813	0.646733	0.526922	0.667613
TCGA.13.1487.01A	0.329655	0.702025	0.703266	0.649834	0.782703	0.813137	0.948892	0.721751	0.648553	0.624833	0.38323	0.764359	0.343453	0.816501	0.54569	0.407916	0.739127	0.577655	0.706587	0.763525	0.527828	0.250907	0.808357	0.696345	0.632457	0.648621	0.490775	0.685764
TCGA.13.1488.01A	0.61036	0.826402	0.830804	0.70574	0.784701	0.840685	0.946741	0.773233	0.621132	0.707308	0.414306	0.768189	0.604315	0.800895	0.583686	0.52495	0.839581	0.614027	0.798355	0.755864	0.576328	0.334815	0.820524	0.719798	0.644055	0.676252	0.533831	0.710489
TCGA.13.1489.01A	0.313496	0.694083	0.651501	0.608963	0.760384	0.788045	0.88713	0.691432	0.672667	0.608766	0.362222	0.683441	0.374416	0.819205	0.47746	0.383888	0.714398	0.503099	0.780456	0.710532	0.503821	0.314219	0.78953	0.594914	0.588544	0.623422	0.48686	0.650559
TCGA.13.1489.02A	0.385219	0.80616	0.84183	0.664904	0.770284	0.856542	0.915076	0.739405	0.642572	0.675088	0.360721	0.75626	0.46044	0.824782	0.564146	0.44628	0.809879	0.518482	0.800576	0.752424	0.599237	0.492091	0.811771	0.701182	0.624761	0.666017	0.572892	0.664863
TCGA.13.1492.01A	0.229741	0.699491	0.647331	0.535566	0.773207	0.783671	0.907007	0.675735	0.643541	0.627137	0.321281	0.713518	0.391358	0.823831	0.50713	0.328509	0.676103	0.544762	0.742384	0.698427	0.484474	0.20877	0.814472	0.58556	0.584095	0.514544	0.421604	0.644424
TCGA.13.1495.01A	0.374871	0.788839	0.786873	0.663943	0.789112	0.851923	0.929367	0.732014	0.616213	0.677652	0.363021	0.71559	0.386499	0.811805	0.552639	0.38805	0.796816	0.609402	0.757658	0.786111	0.586556	0.346922	0.821781	0.70491	0.640366	0.6646	0.494454	0.692871
TCGA.13.1496.01A	0.556017	0.805416	0.895395	0.703566	0.810983	0.798698	0.941606	0.733596	0.667411	0.761011	0.386996	0.824968	0.63656	0.848054	0.629698	0.499514	0.884911	0.573271	0.797153	0.754773	0.617343	0.463385	0.829003	0.744638	0.64226	0.684434	0.527243	0.692796
TCGA.13.1497.01A	0.532359	0.793719	0.795778	0.680338	0.765842	0.842425	0.937269	0.749391	0.620284	0.673497	0.479293	0.76099	0.552377	0.819739	0.590329	0.522216	0.809012	0.574042	0.760036	0.79617	0.586662	0.370371	0.825181	0.708246	0.659936	0.67938	0.474269	0.704048
TCGA.13.1498.01A	0.453664	0.797845	0.868817	0.718992	0.787228	0.805694	0.9503	0.745529	0.639161	0.76092	0.416228	0.755258	0.542496	0.796871	0.572679	0.435464	0.858969	0.605796	0.792859	0.809448	0.618137	0.340975	0.839762	0.736176	0.664206	0.697947	0.509261	0.673868
TCGA.13.1499.01A	0.772614	0.823149	0.921265	0.70538	0.815253	0.789828	0.97744	0.752704	0.697009	0.758989	0.462874	0.791341	0.750139	0.8844	0.686148	0.614123	0.919656	0.625456	0.820493	0.811133	0.622981	0.338654	0.835944	0.789744	0.736516	0.720999	0.482901	0.728627
TCGA.13.1501.01A	0.45112	0.704291	0.733533	0.641294	0.762472	0.806583	0.941339	0.739875	0.604588	0.653505	0.353164	0.742074	0.457102	0.80612	0.560948	0.466893	0.803071	0.611998	0.763028	0.751251	0.540828	0.211667	0.841539	0.691586	0.623371	0.649339	0.471638	0.663141
TCGA.13.1505.01A	0.474045	0.70655	0.764115	0.627863	0.810164	0.777032	0.933449	0.743866	0.638648	0.671588	0.379014	0.773224	0.512497	0.861892	0.583425	0.521025	0.799992	0.639935	0.758632	0.758926	0.525387	0.257765	0.817655	0.667889	0.654498	0.645303	0.417077	0.675425
TCGA.13.1506.01A	0.4277	0.795738	0.739525	0.682224	0.785645	0.835781	0.895609	0.720385	0.631113	0.65155	0.345936	0.777889	0.50215	0.867097	0.569648	0.444157	0.801141	0.571004	0.75695	0.728591	0.619174	0.458604	0.856594	0.728858	0.642487	0.651943	0.50051	0.658546
TCGA.13.1507.01A	0.581707	0.813966	0.892839	0.72611	0.800729	0.833979	0.956056	0.803978	0.701158	0.745282	0.434948	0.822957	0.608565	0.859734	0.672333	0.599771	0.905916	0.55641	0.809894	0.789622	0.63195	0.448416	0.845296	0.82208	0.698131	0.727367	0.512817	0.720833
TCGA.13.1509.01A	0.498707	0.763994	0.784192	0.649694	0.775816	0.830716	0.949359	0.785225	0.640055	0.679568	0.363891	0.746364	0.486762	0.838121	0.575207	0.489521	0.82862	0.615638	0.790692	0.786841	0.552723	0.25599	0.864674	0.729595	0.672914	0.66689	0.447843	0.682277
TCGA.13.1510.01A	0.398737	0.709741	0.801075	0.657049	0.777864	0.823555	0.951429	0.738691	0.607675	0.684841	0.406121	0.787257	0.493357	0.805593	0.532733	0.477055	0.778218	0.54882	0.76097	0.750772	0.569036	0.285453	0.80229	0.674345	0.654733	0.631485	0.502607	0.681661
TCGA.13.1511.01A	0.335451	0.710838	0.692969	0.67799	0.737608	0.801922	0.942712	0.769242	0.648099	0.703931	0.33244	0.721082	0.434409	0.816549	0.558715	0.43818	0.741756	0.561296	0.739955	0.763093	0.552627	0.285154	0.85513	0.709308	0.640889	0.626327	0.566068	0.673634
TCGA.13.1512.01A	0.465616	0.813366	0.82683	0.694523	0.766444	0.842736	0.950905	0.774628	0.654712	0.707721	0.40549	0.791197	0.543275	0.839704	0.570797	0.535695	0.85309	0.584607	0.795766	0.802284	0.654897	0.333395	0.821473	0.765632	0.714215	0.700612	0.528708	0.731352
TCGA.13.2060.01A	0.567375	0.824928	0.86383	0.671158	0.806846	0.815339	0.966042	0.801755	0.6725	0.724578	0.488088	0.817953	0.607408	0.832451	0.628413	0.516761	0.86241	0.551606	0.807041	0.775332	0.611421	0.317476	0.818503	0.726254	0.674877	0.675303	0.515968	0.716796
TCGA.13.A5FT.01A	0.429244	0.742651	0.659777	0.620958	0.786922	0.821045	0.89681	0.666593	0.622655	0.608733	0.332478	0.681238	0.447232	0.755103	0.44792	0.253326	0.726158	0.592776	0.720916	0.72935	0.494839	0.292117	0.810614	0.610303	0.582433	0.593392	0.488695	0.627654
TCGA.20.0987.01A	0.621982	0.791805	0.908854	0.733551	0.809129	0.912795	0.964497	0.792707	0.629305	0.840343	0.47009	0.815674	0.661749	0.842674	0.73851	0.541099	1.01998	0.62226	0.87696	0.797685	0.686399	0.45656	0.860245	0.8818	0.755663	0.7513	0.594361	0.69709
TCGA.20.0991.01A	0.663735	0.819051	0.953356	0.748683	0.839858	0.876976	0.976709	0.756572	0.650162	0.788485	0.457579	0.848833	0.688628	0.822159	0.719264	0.56878	1.01279	0.569249	0.865769	0.79746	0.636347	0.434997	0.853097	0.918853	0.767224	0.728992	0.559173	0.66452
TCGA.20.1682.01A	0.545635	0.807795	0.859092	0.697033	0.842334	0.879588	0.961085	0.840506	0.680323	0.718762	0.45624	0.812958	0.589143	0.868634	0.646436	0.596423	0.891981	0.616717	0.78679	0.822202	0.608878	0.327213	0.853258	0.772061	0.74353	0.745829	0.524083	0.713596
TCGA.20.1683.01A	0.522541	0.748458	0.733369	0.640377	0.766565	0.823749	0.940801	0.717715	0.600614	0.725037	0.438829	0.74242	0.552539	0.780062	0.498336	0.413638	0.793138	0.600243	0.712766	0.740584	0.546354	0.0848008	0.812583	0.639741	0.641683	0.640157	0.432327	0.667935
TCGA.20.1686.01A	0.454885	0.695999	0.741097	0.647585	0.806757	0.822648	0.935637	0.708926	0.616599	0.606698	0.374136	0.765559	0.454064	0.807903	0.612004	0.554996	0.760855	0.540938	0.758779	0.719122	0.537461	0.37098	0.823058	0.619442	0.630559	0.605363	0.607126	0.66616
TCGA.20.1687.01A	0.613877	0.722552	0.799902	0.710331	0.777796	0.835304	0.94946	0.770633	0.674935	0.73149	0.503353	0.736339	0.595318	0.854523	0.626642	0.547298	0.891593	0.650484	0.780914	0.815336	0.578906	0.348041	0.822347	0.73164	0.703831	0.699804	0.550763	0.651817
TCGA.23.1021.01B	0.369368	0.619874	0.726552	0.616322	0.764989	0.812834	0.925677	0.689167	0.62353	0.652649	0.35012	0.735138	0.445493	0.818861	0.571797	0.393487	0.80241	0.558508	0.737105	0.731342	0.544551	0.295202	0.788147	0.606785	0.659896	0.619612	0.529029	0.598832
TCGA.23.1022.01A	0.307189	0.638181	0.59336	0.615936	0.746851	0.786045	0.871777	0.684367	0.602693	0.602061	0.343184	0.725447	0.382952	0.799843	0.557989	0.439464	0.696179	0.567848	0.777357	0.734823	0.536953	0.174495	0.807678	0.640694	0.62621	0.60066	0.478847	0.635933
TCGA.23.1023.01A	0.4821	0.725886	0.833149	0.653498	0.797042	0.818249	0.924936	0.778519	0.697676	0.760711	0.412401	0.782452	0.53775	0.818245	0.699798	0.603501	0.879743	0.575961	0.803334	0.81159	0.603005	0.460128	0.860623	0.736044	0.716972	0.685847	0.550716	0.716047
TCGA.23.1024.01A	0.29097	0.656893	0.71845	0.604071	0.788286	0.782908	0.926282	0.648055	0.600581	0.617672	0.340029	0.742147	0.420162	0.791448	0.463288	0.33588	0.696254	0.512099	0.754363	0.66356	0.47851	0.217721	0.818612	0.562205	0.611088	0.583546	0.401732	0.631883
TCGA.23.1026.01B	0.507551	0.777003	0.872024	0.724331	0.800205	0.860017	0.975088	0.806677	0.642118	0.732953	0.485139	0.799287	0.585681	0.837979	0.640889	0.521291	0.936777	0.611598	0.818569	0.812948	0.649065	0.378724	0.846883	0.826398	0.721729	0.715554	0.544588	0.702752
TCGA.23.1027.01A	0.414477	0.754924	0.734275	0.706622	0.743731	0.847298	0.948586	0.79832	0.66565	0.710202	0.428196	0.757268	0.519424	0.821629	0.611928	0.518075	0.886766	0.613948	0.793872	0.786863	0.574883	0.368614	0.828723	0.772876	0.712394	0.67914	0.536221	0.67343
TCGA.23.1028.01A	0.513689	0.822189	0.844887	0.683434	0.795567	0.803185	0.939221	0.754531	0.624401	0.747054	0.465034	0.785978	0.55941	0.812415	0.626831	0.55519	0.813309	0.588542	0.799275	0.774989	0.628236	0.436028	0.80961	0.694862	0.668364	0.676923	0.588378	0.719043
TCGA.23.1029.01B	0.350202	0.707886	0.640714	0.626319	0.775559	0.802964	0.93011	0.730403	0.640169	0.69717	0.362555	0.777268	0.46458	0.841417	0.576815	0.476742	0.761869	0.639748	0.752926	0.788864	0.535833	0.331827	0.84222	0.670855	0.649654	0.633206	0.470834	0.68519
TCGA.23.1030.01A	0.41867	0.759977	0.754813	0.658777	0.778972	0.835049	0.942597	0.716001	0.614769	0.650841	0.44576	0.786204	0.496115	0.862818	0.554914	0.450941	0.81448	0.560537	0.756962	0.775613	0.563692	0.368605	0.806637	0.706995	0.676828	0.646737	0.531308	0.679615
TCGA.23.1109.01A	0.557706	0.726935	0.76761	0.658235	0.765768	0.802083	0.950627	0.759326	0.62051	0.703533	0.365288	0.784971	0.541921	0.792493	0.601494	0.447851	0.805032	0.638175	0.827625	0.802235	0.55869	0.243048	0.835508	0.710792	0.66349	0.658749	0.491718	0.659969
TCGA.23.1110.01A	0.298894	0.544865	0.548685	0.527862	0.709855	0.77342	0.835497	0.67101	0.571044	0.493695	0.293165	0.72437	0.267158	0.724009	0.42292	0.403818	0.544653	0.547974	0.677402	0.689587	0.478785	0.0992701	0.760809	0.525891	0.568934	0.52843	0.425344	0.551241
TCGA.23.1111.01A	0.29406	0.575352	0.619492	0.604735	0.753016	0.806967	0.918502	0.673507	0.642444	0.64723	0.377352	0.744065	0.385891	0.818793	0.498293	0.34364	0.668117	0.629519	0.749678	0.761335	0.486563	0.30538	0.79905	0.597811	0.622161	0.568163	0.462228	0.630008
TCGA.23.1113.01A	0.184431	0.607546	0.595775	0.612943	0.734759	0.790475	0.908236	0.711179	0.618479	0.604025	0.335993	0.723992	0.373086	0.807428	0.534179	0.371373	0.68656	0.582757	0.789271	0.724372	0.486799	0.176272	0.803264	0.618299	0.609763	0.582239	0.461489	0.611361
TCGA.23.1114.01B	0.28917	0.668694	0.585427	0.57877	0.772374	0.784674	0.908431	0.688038	0.620464	0.614883	0.437275	0.697628	0.30985	0.805566	0.499421	0.427292	0.643755	0.607271	0.734153	0.745314	0.506988	0.208596	0.812085	0.597732	0.605471	0.605391	0.426224	0.653225
TCGA.23.1116.01A	0.511693	0.798313	0.80794	0.752282	0.797953	0.859698	0.974115	0.870884	0.712564	0.733467	0.513464	0.829016	0.603922	0.859701	0.7397	0.667609	0.922144	0.635265	0.823673	0.819034	0.629169	0.64266	0.862104	0.875317	0.735757	0.723199	0.584419	0.707776
TCGA.23.1118.01A	0.445123	0.814371	0.793616	0.666646	0.810565	0.819813	0.933482	0.770329	0.593812	0.718652	0.416773	0.781625	0.509682	0.821196	0.59163	0.480189	0.836961	0.606839	0.774855	0.78503	0.562449	0.3527	0.837851	0.720756	0.675992	0.665937	0.451893	0.68712
TCGA.23.1119.01A	0.554597	0.763211	0.854362	0.674775	0.803959	0.860327	0.948442	0.737788	0.635456	0.718633	0.418359	0.794363	0.563682	0.831071	0.62824	0.478032	0.867711	0.598984	0.786671	0.780114	0.59012	0.330108	0.865349	0.798285	0.684435	0.691533	0.528879	0.659368
TCGA.23.1120.01A	0.450776	0.775691	0.823662	0.677308	0.759007	0.796944	0.94526	0.756912	0.622223	0.750626	0.389633	0.781132	0.500038	0.801993	0.602332	0.474232	0.888217	0.576533	0.763695	0.777447	0.573417	0.296368	0.837847	0.735676	0.686345	0.655542	0.478971	0.628945
TCGA.23.1122.01A	0.433911	0.736054	0.70407	0.650982	0.767563	0.776123	0.95363	0.734082	0.657074	0.679947	0.380277	0.757934	0.443924	0.823135	0.565833	0.423969	0.792709	0.604654	0.761994	0.762025	0.552677	0.261232	0.834521	0.74183	0.649822	0.640198	0.437613	0.661935
TCGA.23.1123.01A	0.559295	0.820858	0.880418	0.676614	0.810888	0.866182	0.953788	0.752832	0.69396	0.763935	0.402264	0.782389	0.658939	0.822833	0.611854	0.532441	0.886741	0.593463	0.78572	0.79433	0.592737	0.345451	0.842475	0.753873	0.692632	0.661292	0.487699	0.689027
TCGA.23.2077.01A	0.491486	0.702252	0.782439	0.654058	0.806804	0.787385	0.955413	0.770019	0.661719	0.716523	0.398921	0.777132	0.56764	0.854705	0.647319	0.449316	0.888289	0.602617	0.82006	0.791225	0.578857	0.40576	0.849177	0.751671	0.710829	0.695277	0.490912	0.62724
TCGA.23.2078.01A	0.670533	0.826023	0.860627	0.670086	0.747696	0.860975	0.95222	0.758862	0.696189	0.735135	0.394982	0.766444	0.666029	0.833953	0.583581	0.496491	0.852592	0.636989	0.776939	0.79821	0.562065	0.247611	0.837351	0.785904	0.697497	0.699677	0.465489	0.685522
TCGA.23.2084.01A	0.330256	0.776048	0.764038	0.65444	0.776241	0.81034	0.950992	0.815837	0.700696	0.705374	0.371254	0.776831	0.525194	0.836456	0.619144	0.490535	0.883087	0.600328	0.802791	0.780274	0.594301	0.352137	0.862708	0.749217	0.679883	0.691173	0.450907	0.669826
TCGA.24.0966.01A	0.381348	0.675222	0.787811	0.681428	0.747251	0.842375	0.925917	0.639185	0.603117	0.682497	0.408605	0.762191	0.412839	0.811692	0.554229	0.453508	0.825963	0.520026	0.752833	0.734976	0.523894	0.365863	0.806094	0.671234	0.627219	0.620584	0.471667	0.641601
TCGA.24.0968.01A	0.511475	0.810572	0.872048	0.687624	0.82342	0.803027	0.960943	0.801229	0.729106	0.714809	0.4455	0.77828	0.571619	0.882072	0.671264	0.5795	0.925141	0.558592	0.821168	0.814452	0.6075	0.425815	0.836108	0.764751	0.718558	0.727583	0.510428	0.710404
TCGA.24.0970.01B	0.398023	0.703179	0.672885	0.629644	0.763857	0.866555	0.935882	0.777113	0.654717	0.633642	0.441009	0.737163	0.38594	0.829477	0.547837	0.372365	0.745536	0.582262	0.799472	0.762742	0.552401	0.22284	0.79994	0.707463	0.640202	0.635644	0.433094	0.662475
TCGA.24.0979.01A	0.303326	0.696133	0.718672	0.642013	0.776811	0.765748	0.929639	0.683517	0.636035	0.659408	0.442093	0.720532	0.432899	0.76557	0.519538	0.425823	0.730151	0.514684	0.744753	0.727979	0.500516	0.237463	0.819234	0.631032	0.597588	0.593208	0.47142	0.642661
TCGA.24.0982.01A	0.448708	0.70162	0.709053	0.612879	0.762322	0.753992	0.921524	0.696622	0.592276	0.605804	0.359977	0.721045	0.446179	0.768864	0.520623	0.409612	0.733137	0.559287	0.724985	0.759113	0.505071	0.23375	0.799534	0.625908	0.59343	0.631943	0.423535	0.634973
TCGA.24.1103.01A	0.34183	0.691366	0.727649	0.612999	0.747253	0.815644	0.912303	0.673507	0.571845	0.666134	0.38398	0.705773	0.403192	0.790897	0.479903	0.455989	0.677315	0.612876	0.752054	0.745518	0.533464	0.271855	0.821808	0.541136	0.630148	0.605225	0.507473	0.631198
TCGA.24.1104.01A	0.456243	0.718776	0.848236	0.697124	0.770861	0.860494	0.959934	0.755041	0.670587	0.745729	0.448559	0.768559	0.544397	0.812113	0.604971	0.566281	0.906265	0.610928	0.794576	0.785123	0.583317	0.340398	0.822412	0.744775	0.705438	0.69991	0.501914	0.648747
TCGA.24.1105.01A	0.402952	0.720232	0.778981	0.691159	0.744238	0.832095	0.941467	0.7472	0.605683	0.683138	0.367581	0.782402	0.52261	0.803743	0.552608	0.487802	0.862056	0.570717	0.76544	0.765215	0.56032	0.242384	0.815961	0.760461	0.651646	0.650034	0.518361	0.649321
TCGA.24.1413.01A	0.339967	0.693456	0.698197	0.665905	0.778147	0.805073	0.931213	0.716577	0.626699	0.6864	0.481002	0.790218	0.511657	0.832613	0.567179	0.429924	0.801632	0.560968	0.750574	0.760248	0.532067	0.358236	0.796556	0.689094	0.630796	0.609016	0.489036	0.637667
TCGA.24.1416.01A	0.299951	0.72815	0.73072	0.627781	0.780779	0.845739	0.94149	0.729844	0.60469	0.67316	0.52355	0.762058	0.49943	0.856261	0.608762	0.529088	0.808178	0.556333	0.786403	0.78217	0.560391	0.368684	0.821094	0.676934	0.658451	0.655217	0.520361	0.684602
TCGA.24.1417.01A	0.598807	0.843961	0.869059	0.725973	0.809337	0.82139	0.969317	0.824896	0.709661	0.765375	0.510544	0.815118	0.643555	0.863609	0.659893	0.591607	0.926597	0.620443	0.800529	0.83776	0.659196	0.429124	0.852077	0.851542	0.740343	0.751592	0.517167	0.715058
TCGA.24.1418.01A	0.509769	0.780552	0.740543	0.660861	0.755523	0.843841	0.957939	0.796276	0.655933	0.685771	0.427972	0.783023	0.539904	0.835001	0.579149	0.516479	0.815188	0.597973	0.742652	0.772964	0.57261	0.360808	0.836336	0.732527	0.657791	0.672146	0.481759	0.690934
TCGA.24.1419.01A	0.200617	0.619707	0.512198	0.605742	0.764565	0.759254	0.916036	0.711891	0.599042	0.584921	0.338199	0.695705	0.377102	0.859543	0.501538	0.410551	0.630984	0.603968	0.767321	0.706823	0.469696	0.243741	0.811439	0.584287	0.564133	0.551785	0.414032	0.579089
TCGA.24.1423.01A	0.421714	0.714472	0.743926	0.671988	0.775588	0.825607	0.957267	0.732138	0.643551	0.682405	0.371197	0.781273	0.50178	0.825613	0.516925	0.465752	0.783582	0.607414	0.754462	0.780787	0.567419	0.350028	0.855549	0.716228	0.703564	0.652844	0.511556	0.651135
TCGA.24.1424.01A	0.436522	0.740975	0.715302	0.662038	0.818945	0.787329	0.950393	0.78733	0.683054	0.683199	0.378064	0.816667	0.505538	0.829696	0.614742	0.548273	0.806258	0.5863	0.767433	0.78323	0.552001	0.405853	0.83607	0.755474	0.685746	0.644108	0.491534	0.672741
TCGA.24.1425.01A	0.512715	0.756838	0.775303	0.683583	0.763262	0.807203	0.965229	0.817135	0.688599	0.729874	0.517434	0.815631	0.509356	0.852583	0.674252	0.553778	0.884261	0.616192	0.773483	0.805776	0.599449	0.307659	0.849106	0.813159	0.712828	0.683769	0.470179	0.686037
TCGA.24.1426.01A	0.286948	0.638864	0.569751	0.64122	0.782622	0.772221	0.915042	0.701647	0.585445	0.579768	0.280947	0.745318	0.398674	0.837936	0.5243	0.324069	0.737252	0.538644	0.76853	0.702952	0.477005	0.207093	0.814497	0.683587	0.638476	0.583029	0.392698	0.622269
TCGA.24.1427.01A	0.581889	0.766355	0.829003	0.691387	0.7817	0.792727	0.965007	0.829708	0.67906	0.740673	0.513243	0.780125	0.598092	0.849412	0.65846	0.620779	0.902359	0.617159	0.804947	0.819238	0.582646	0.332717	0.8627	0.817442	0.730219	0.721522	0.491956	0.680786
TCGA.24.1428.01A	0.491098	0.788101	0.816565	0.639246	0.751235	0.839877	0.958585	0.764009	0.631157	0.751853	0.363812	0.807089	0.575031	0.820234	0.605772	0.444294	0.918438	0.564728	0.822368	0.776918	0.594654	0.356565	0.827396	0.821532	0.710182	0.67692	0.480863	0.666121
TCGA.24.1430.01A	0.375494	0.607969	0.588846	0.589525	0.710249	0.744358	0.905706	0.700073	0.591725	0.581893	0.314675	0.753099	0.311705	0.807819	0.491382	0.367511	0.62681	0.601399	0.751483	0.711046	0.501508	0.207296	0.808842	0.59677	0.609536	0.572415	0.416475	0.658415
TCGA.24.1431.01A	0.451773	0.71837	0.768987	0.69577	0.757468	0.802377	0.937732	0.732924	0.643169	0.70607	0.444601	0.753858	0.54318	0.836793	0.580695	0.509504	0.802361	0.584823	0.782136	0.728978	0.553649	0.194503	0.814927	0.684952	0.683507	0.624294	0.466875	0.605862
TCGA.24.1434.01A	0.514392	0.78985	0.778828	0.726889	0.78621	0.819512	0.990192	0.874145	0.7107	0.745263	0.474559	0.80747	0.54117	0.867229	0.674939	0.587286	0.934005	0.655152	0.794328	0.825071	0.622129	0.346919	0.871902	0.870994	0.735156	0.741591	0.476959	0.679089
TCGA.24.1435.01A	0.39853	0.80238	0.801125	0.722842	0.800269	0.863362	0.978097	0.833132	0.72418	0.736289	0.429116	0.7791	0.528748	0.827109	0.629511	0.507795	0.889329	0.585789	0.75544	0.843201	0.596493	0.330738	0.857459	0.824769	0.723985	0.712167	0.551988	0.714424
TCGA.24.1464.01A	0.381567	0.737158	0.854243	0.64707	0.777767	0.833717	0.93248	0.708014	0.630882	0.705324	0.382027	0.716677	0.525135	0.78436	0.558019	0.494984	0.839582	0.546843	0.777848	0.757389	0.588244	0.254795	0.821566	0.664795	0.684884	0.682436	0.464052	0.675049
TCGA.24.1467.01A	0.34595	0.660871	0.738177	0.597905	0.772877	0.889013	0.943297	0.69405	0.59764	0.678078	0.502942	0.728913	0.479376	0.760491	0.506598	0.401421	0.765069	0.552296	0.7482	0.75326	0.503636	0.258405	0.816594	0.658898	0.602108	0.59959	0.424784	0.612862
TCGA.24.1469.01A	0.472823	0.789282	0.754235	0.631808	0.795635	0.793292	0.935288	0.690149	0.621839	0.675837	0.332942	0.765724	0.485174	0.803049	0.513138	0.425532	0.77178	0.588498	0.755864	0.749878	0.553571	0.259818	0.844653	0.743545	0.65713	0.642978	0.464181	0.684517
TCGA.24.1470.01A	0.531861	0.836861	0.854013	0.666726	0.774959	0.854225	0.980397	0.770229	0.673004	0.783494	0.517046	0.746438	0.613481	0.856017	0.600899	0.507186	0.941306	0.562759	0.829965	0.782183	0.587247	0.4222	0.827384	0.755924	0.683411	0.684056	0.55337	0.697367
TCGA.24.1471.01A	0.543869	0.740227	0.744623	0.699061	0.773638	0.703427	0.918257	0.716861	0.619944	0.684457	0.472484	0.735951	0.511968	0.873704	0.519977	0.429591	0.801877	0.589245	0.781753	0.783625	0.527753	0.317205	0.792059	0.647562	0.628901	0.61824	0.447505	0.623282
TCGA.24.1474.01A	0.282457	0.762564	0.68993	0.663288	0.760648	0.771559	0.931209	0.785101	0.725334	0.716532	0.448948	0.772905	0.50001	0.851968	0.642044	0.570858	0.839482	0.64092	0.829132	0.797352	0.560221	0.385762	0.833409	0.775765	0.698784	0.664408	0.441287	0.715487
TCGA.24.1544.01A	0.350441	0.641925	0.725975	0.65692	0.762792	0.776913	0.903668	0.6836	0.631534	0.613758	0.368523	0.767372	0.420658	0.837039	0.499162	0.382193	0.663763	0.597429	0.769927	0.717476	0.499443	0.303423	0.812529	0.645353	0.596366	0.595731	0.467552	0.66481
TCGA.24.1546.01A	0.487429	0.671242	0.716475	0.743474	0.786549	0.864738	0.95548	0.842195	0.674911	0.755624	0.454122	0.7545	0.54774	0.843619	0.640764	0.548197	0.883845	0.681762	0.803098	0.795813	0.570836	0.392697	0.880269	0.83945	0.74495	0.695906	0.48389	0.606963
TCGA.24.1549.01A	0.425613	0.825261	0.860472	0.679713	0.775185	0.84045	0.97029	0.717348	0.659698	0.741075	0.406838	0.780944	0.564036	0.762062	0.551555	0.479711	0.824555	0.597034	0.767131	0.80269	0.665249	0.276367	0.831499	0.770825	0.682571	0.696303	0.49167	0.731365
TCGA.24.1550.01A	0.509008	0.785065	0.767994	0.717778	0.830809	0.807267	0.963223	0.886012	0.687404	0.710019	0.43966	0.852254	0.591932	0.895826	0.705028	0.559853	0.925313	0.587644	0.793184	0.821824	0.647045	0.440553	0.877421	0.858105	0.741061	0.711676	0.512188	0.722325
TCGA.24.1551.01A	0.470974	0.827804	0.85236	0.738372	0.78751	0.805711	0.94593	0.80113	0.676947	0.779132	0.430925	0.778201	0.571533	0.860389	0.684594	0.609769	0.932839	0.623934	0.830895	0.819352	0.632315	0.422338	0.854675	0.827098	0.728908	0.706831	0.565636	0.722447
TCGA.24.1552.01A	0.376532	0.720692	0.7231	0.642706	0.754056	0.803046	0.909791	0.759914	0.596938	0.677549	0.444432	0.804677	0.456636	0.833761	0.545282	0.480307	0.745568	0.581417	0.774262	0.752327	0.539667	0.278431	0.839914	0.698568	0.616317	0.653205	0.468882	0.680043
TCGA.24.1553.01A	0.628871	0.796488	0.915816	0.728061	0.798548	0.814544	0.97963	0.749969	0.684111	0.81247	0.492169	0.769216	0.701292	0.844782	0.648841	0.559774	0.953736	0.591441	0.840437	0.844883	0.627977	0.347802	0.836938	0.811244	0.774899	0.757117	0.520584	0.696316
TCGA.24.1557.01A	0.411307	0.68492	0.673984	0.670742	0.770604	0.823767	0.944212	0.765275	0.65366	0.64055	0.414344	0.766746	0.498796	0.831405	0.611035	0.483976	0.847765	0.605409	0.794853	0.764132	0.550246	0.309425	0.842711	0.775369	0.667983	0.661957	0.513871	0.677753
TCGA.24.1558.01A	0.273448	0.640623	0.592351	0.62713	0.782128	0.800838	0.910975	0.708476	0.641706	0.656327	0.324045	0.779863	0.393049	0.787248	0.521888	0.340933	0.733026	0.539367	0.734139	0.726483	0.50624	0.219943	0.808969	0.656978	0.590901	0.611307	0.507714	0.627648
TCGA.24.1560.01A	0.329098	0.691633	0.72522	0.636472	0.803495	0.790905	0.928036	0.70468	0.6226	0.619243	0.429274	0.797319	0.428653	0.860143	0.51205	0.408587	0.708025	0.521823	0.775546	0.736219	0.513329	0.295153	0.787932	0.628757	0.615809	0.600308	0.478446	0.65743
TCGA.24.1562.01A	0.492555	0.767945	0.81208	0.683394	0.807171	0.838621	0.95733	0.778696	0.682109	0.734303	0.484069	0.782544	0.537233	0.821706	0.59774	0.517783	0.845914	0.676813	0.79589	0.81589	0.580309	0.379547	0.830015	0.764566	0.714745	0.697074	0.588994	0.708816
TCGA.24.1563.01A	0.423584	0.815894	0.805706	0.744784	0.770216	0.819102	0.945216	0.851337	0.666788	0.74404	0.484607	0.785455	0.505408	0.835819	0.643894	0.572311	0.888206	0.645024	0.783896	0.800698	0.602125	0.46295	0.855683	0.801563	0.689606	0.694783	0.529176	0.69804
TCGA.24.1565.01A	0.445293	0.652652	0.810083	0.703174	0.778233	0.800863	0.962313	0.66506	0.592172	0.726584	0.459601	0.746215	0.548161	0.843418	0.582462	0.437656	0.898429	0.562702	0.785811	0.769492	0.504801	0.359464	0.816145	0.680788	0.649788	0.65485	0.458645	0.585373
TCGA.24.1567.01A	0.244882	0.624596	0.606629	0.580844	0.796887	0.818716	0.878986	0.716205	0.589565	0.594622	0.391864	0.772086	0.337591	0.807291	0.544042	0.396048	0.654024	0.568435	0.764605	0.735702	0.543709	0.238519	0.817204	0.642751	0.636579	0.616757	0.558753	0.657278
TCGA.24.1603.01A	0.393084	0.751234	0.723975	0.698056	0.793175	0.763266	0.931572	0.765474	0.64781	0.687202	0.396812	0.805743	0.478097	0.894241	0.551355	0.489335	0.793544	0.560387	0.773508	0.795095	0.576598	0.390196	0.840531	0.727402	0.695411	0.644293	0.520639	0.67934
TCGA.24.1604.01A	0.452592	0.704854	0.742334	0.654806	0.778977	0.771338	0.934688	0.723616	0.647379	0.732024	0.391013	0.752552	0.515236	0.805559	0.557894	0.453976	0.829723	0.578144	0.745102	0.759673	0.53872	0.371692	0.837414	0.682629	0.707376	0.681336	0.490762	0.598917
TCGA.24.1616.01A	0.288963	0.682615	0.689772	0.637841	0.797821	0.774041	0.912931	0.749902	0.664134	0.648274	0.386744	0.791364	0.453251	0.802898	0.54432	0.40023	0.73452	0.593958	0.784459	0.772471	0.555806	0.294824	0.835029	0.696353	0.673054	0.634439	0.51827	0.65779
TCGA.24.1842.01A	0.546906	0.806824	0.89065	0.721715	0.805397	0.836928	0.981869	0.823971	0.668048	0.770665	0.395939	0.791901	0.562143	0.845076	0.627622	0.531122	0.930885	0.592187	0.818522	0.823939	0.62644	0.351411	0.849379	0.83262	0.696849	0.713004	0.493431	0.699862
TCGA.24.1843.01A	0.511669	0.832191	0.852135	0.697256	0.781382	0.855173	0.954766	0.7747	0.642852	0.725107	0.377738	0.810374	0.598514	0.821422	0.640643	0.457483	0.902544	0.586656	0.806563	0.772331	0.595505	0.327986	0.876019	0.795418	0.704447	0.692677	0.507896	0.676524
TCGA.24.1844.01A	0.322119	0.567538	0.551617	0.585329	0.745136	0.824303	0.908894	0.696114	0.572384	0.605612	0.432157	0.734651	0.327467	0.849611	0.51759	0.459584	0.706936	0.613951	0.763107	0.72376	0.496168	0.254636	0.865275	0.640547	0.632031	0.615088	0.405143	0.605978
TCGA.24.1845.01A	0.385641	0.749206	0.721364	0.642502	0.752323	0.800725	0.936125	0.721713	0.586223	0.686689	0.296913	0.790277	0.517131	0.861289	0.580443	0.432104	0.828791	0.547447	0.754758	0.745019	0.562471	0.350306	0.834515	0.720925	0.663253	0.598203	0.500653	0.629484
TCGA.24.1846.01A	0.428852	0.802057	0.799216	0.676859	0.780701	0.821143	0.964409	0.781615	0.649563	0.709459	0.444608	0.739826	0.529182	0.83602	0.591425	0.50247	0.870455	0.59814	0.771922	0.77706	0.608122	0.339549	0.884115	0.768594	0.661694	0.669204	0.53384	0.683508
TCGA.24.1847.01A	0.562999	0.811002	0.911763	0.730079	0.805064	0.821671	0.988812	0.776796	0.665853	0.805516	0.472705	0.791492	0.628667	0.827543	0.664922	0.610837	0.973128	0.656007	0.827711	0.841363	0.606289	0.364325	0.884004	0.838468	0.767234	0.740315	0.573435	0.730965
TCGA.24.1850.01A	0.480941	0.769495	0.797421	0.670042	0.805587	0.854142	0.956075	0.828925	0.624537	0.726804	0.37761	0.804284	0.513066	0.872047	0.62314	0.518696	0.857316	0.61841	0.790384	0.806065	0.658705	0.318268	0.86178	0.803307	0.676746	0.699382	0.519453	0.717426
TCGA.24.1923.01A	0.449981	0.701621	0.639506	0.631371	0.809045	0.777836	0.9428	0.748854	0.613626	0.655392	0.430773	0.680553	0.459469	0.864612	0.594577	0.480251	0.78971	0.618862	0.762158	0.792738	0.514892	0.214549	0.822854	0.621696	0.629146	0.633957	0.412953	0.632937
TCGA.24.1924.01A	0.600216	0.83603	0.873172	0.692038	0.793869	0.842842	0.964623	0.800186	0.662513	0.730471	0.501226	0.805315	0.598463	0.825369	0.656084	0.619563	0.922573	0.598108	0.823612	0.806612	0.598246	0.476082	0.872952	0.825352	0.727609	0.725396	0.517076	0.691147
TCGA.24.1928.01A	0.398723	0.761028	0.779679	0.683867	0.785224	0.837221	0.967481	0.807783	0.661122	0.709354	0.434174	0.768064	0.464059	0.823974	0.62571	0.531431	0.874016	0.608853	0.74142	0.780785	0.560361	0.325105	0.826889	0.771437	0.681676	0.678816	0.491907	0.629516
TCGA.24.1930.01A	0.542816	0.741074	0.842361	0.719694	0.790743	0.808467	0.978465	0.824323	0.707748	0.757841	0.453504	0.79363	0.642958	0.834628	0.650584	0.523289	0.943395	0.56419	0.842912	0.812431	0.590452	0.383003	0.844426	0.870934	0.728266	0.74238	0.494006	0.673578
TCGA.24.2020.01A	0.257497	0.625173	0.626126	0.590377	0.728117	0.842029	0.889701	0.708354	0.602854	0.580516	0.342704	0.71923	0.367895	0.834118	0.504063	0.432996	0.683528	0.511839	0.719862	0.684641	0.519391	0.252752	0.773645	0.64221	0.584335	0.572261	0.459815	0.645023
TCGA.24.2023.01A	0.408884	0.757345	0.824247	0.689489	0.799715	0.839897	0.941316	0.747576	0.656095	0.738347	0.410844	0.808522	0.512609	0.825641	0.591784	0.495259	0.857094	0.608655	0.797665	0.779639	0.586426	0.426531	0.847202	0.77141	0.678766	0.671642	0.484887	0.653994
TCGA.24.2024.01A	0.394297	0.687453	0.728254	0.668774	0.763443	0.790793	0.917049	0.749534	0.603613	0.68699	0.407042	0.755283	0.43871	0.802025	0.569008	0.430656	0.806245	0.53864	0.74941	0.778012	0.530227	0.336815	0.856682	0.683868	0.66951	0.654523	0.485713	0.624724
TCGA.24.2026.01A	0.547236	0.794724	0.798914	0.689192	0.807419	0.780896	0.960888	0.751451	0.689856	0.731288	0.43415	0.792206	0.57946	0.846756	0.595016	0.487269	0.853327	0.620593	0.796981	0.759125	0.569785	0.344512	0.815921	0.759305	0.66792	0.682917	0.534671	0.649528
TCGA.24.2027.01A	0.289194	0.643808	0.639513	0.579941	0.795982	0.824578	0.928613	0.707846	0.633399	0.647107	0.362835	0.728685	0.332344	0.84782	0.505297	0.33398	0.650685	0.586472	0.772746	0.741733	0.516961	0.212452	0.822545	0.633563	0.68655	0.61218	0.50793	0.648288
TCGA.24.2033.01A	0.427142	0.679155	0.707405	0.693224	0.773339	0.795112	0.948454	0.763995	0.666038	0.639199	0.472526	0.774946	0.424947	0.859686	0.568398	0.426559	0.772447	0.55476	0.758809	0.732692	0.522696	0.31173	0.81941	0.688343	0.640037	0.622553	0.441324	0.578146
TCGA.24.2035.01A	0.610291	0.783757	0.853348	0.679276	0.771403	0.782693	0.982959	0.84929	0.725601	0.755091	0.506941	0.868185	0.647653	0.854346	0.719061	0.756692	0.944625	0.5946	0.845654	0.82579	0.630767	0.542946	0.887944	0.842083	0.743777	0.734697	0.519489	0.691427
TCGA.24.2036.01A	0.241848	0.644312	0.50001	0.599878	0.746387	0.782137	0.908143	0.673309	0.558555	0.623586	0.412585	0.732267	0.3217	0.794525	0.480392	0.394643	0.723567	0.61074	0.7609	0.745715	0.484521	0.238397	0.832522	0.619122	0.657003	0.567972	0.403081	0.685133
TCGA.24.2038.01A	0.388045	0.564514	0.69201	0.603629	0.765249	0.777933	0.926019	0.71321	0.628668	0.707943	0.508496	0.742513	0.455172	0.857381	0.593983	0.524225	0.74223	0.575064	0.793448	0.80257	0.532697	0.283706	0.814789	0.641736	0.689066	0.651175	0.545032	0.597502
TCGA.24.2254.01A	0.315085	0.684164	0.606714	0.688102	0.778809	0.789814	0.950737	0.757395	0.641879	0.699914	0.479178	0.776964	0.475869	0.87071	0.628485	0.532697	0.863162	0.669711	0.825027	0.824473	0.543693	0.368046	0.869972	0.77937	0.713049	0.676454	0.456454	0.656894
TCGA.24.2267.01A	0.643654	0.784826	0.858923	0.720058	0.796826	0.823449	0.976223	0.775392	0.647823	0.79416	0.457532	0.796338	0.713972	0.856426	0.637131	0.532369	0.962506	0.647665	0.831621	0.801641	0.613888	0.32697	0.835008	0.821572	0.7077	0.728334	0.502993	0.663392
TCGA.24.2271.01A	0.639423	0.779652	0.853044	0.691899	0.804774	0.860246	0.964864	0.767234	0.668146	0.779011	0.467761	0.755075	0.655912	0.872834	0.585205	0.555013	0.891264	0.63498	0.792269	0.815315	0.577935	0.314286	0.855545	0.738861	0.685739	0.696178	0.490069	0.678002
TCGA.24.2280.01A	0.496843	0.68963	0.737582	0.650235	0.7667	0.794382	0.950749	0.786241	0.67492	0.699934	0.426786	0.815954	0.499613	0.850507	0.636484	0.526971	0.817503	0.552411	0.783202	0.784719	0.565122	0.282932	0.803956	0.752935	0.696084	0.662885	0.438719	0.67518
TCGA.24.2281.01A	0.495139	0.784266	0.842587	0.708989	0.785301	0.879184	0.954615	0.729996	0.656771	0.741086	0.365721	0.789633	0.56926	0.781059	0.634685	0.458913	0.926994	0.57956	0.809022	0.791436	0.587463	0.317296	0.866106	0.849668	0.699992	0.706799	0.49518	0.654765
TCGA.24.2289.01A	0.444361	0.752651	0.775451	0.668116	0.79139	0.811617	0.964201	0.863059	0.706421	0.770294	0.461188	0.748816	0.565459	0.869928	0.628428	0.574405	0.905062	0.636087	0.805459	0.831179	0.594984	0.402664	0.858561	0.795446	0.6886	0.708366	0.494502	0.66344
TCGA.24.2290.01A	0.441015	0.808829	0.731251	0.726803	0.763305	0.873883	0.96695	0.823575	0.694072	0.732727	0.480859	0.777461	0.583172	0.840053	0.628393	0.523072	0.89695	0.673688	0.832181	0.809669	0.578882	0.438049	0.861236	0.830544	0.690951	0.680685	0.554678	0.685269
TCGA.24.2293.01A	0.609172	0.814215	0.819779	0.737268	0.800253	0.863209	0.9919	0.853694	0.72382	0.778637	0.501335	0.80549	0.651194	0.872647	0.723072	0.632597	0.952072	0.650216	0.836184	0.847531	0.617768	0.517143	0.893588	0.864811	0.748522	0.743175	0.517896	0.681127
TCGA.24.2297.01A	0.338304	0.647087	0.671198	0.593218	0.760987	0.816863	0.922663	0.662713	0.556078	0.655018	0.388294	0.711989	0.341641	0.748444	0.417871	0.341837	0.711174	0.538644	0.726932	0.731669	0.449479	0.257486	0.801	0.604352	0.571022	0.57713	0.436342	0.661727
TCGA.24.2298.01A	0.324098	0.696197	0.733935	0.673569	0.772796	0.872021	0.953519	0.804739	0.690206	0.720634	0.412015	0.743178	0.416661	0.8001	0.542907	0.483255	0.787962	0.597829	0.736449	0.795042	0.550037	0.336686	0.817859	0.720184	0.628004	0.642444	0.467911	0.666485
TCGA.25.1312.01A	0.473317	0.68568	0.719974	0.647105	0.823496	0.798376	0.951158	0.711084	0.680747	0.658021	0.428612	0.766633	0.500293	0.829952	0.576519	0.489173	0.787564	0.607885	0.751058	0.763496	0.512387	0.340057	0.844745	0.71249	0.665502	0.649054	0.439262	0.653807
TCGA.25.1313.01A	0.423842	0.720256	0.7357	0.695843	0.787625	0.809398	0.944548	0.799401	0.687807	0.746218	0.468345	0.780218	0.575288	0.840218	0.679029	0.569436	0.912271	0.643146	0.836277	0.798674	0.549373	0.498235	0.875646	0.790961	0.745143	0.688847	0.513565	0.645323
TCGA.25.1315.01A	0.295621	0.567677	0.577715	0.549062	0.800347	0.803533	0.90362	0.682303	0.621865	0.580856	0.370409	0.778029	0.339089	0.825447	0.46217	0.422565	0.614792	0.576713	0.758081	0.71174	0.516398	0.263258	0.816653	0.5942	0.578421	0.572869	0.465912	0.645549
TCGA.25.1316.01A	0.396881	0.713563	0.793372	0.608676	0.795232	0.783825	0.910832	0.756176	0.608178	0.714875	0.308821	0.774726	0.454582	0.793264	0.570114	0.529538	0.75498	0.542374	0.749095	0.753759	0.588208	0.204703	0.780537	0.694806	0.65905	0.685238	0.476167	0.738625
TCGA.25.1317.01A	0.452148	0.661807	0.676763	0.642437	0.775357	0.789825	0.921288	0.735559	0.599015	0.62883	0.348659	0.744828	0.462929	0.817129	0.553283	0.471464	0.759943	0.551708	0.754888	0.738547	0.519693	0.335952	0.823739	0.633486	0.650218	0.62123	0.466542	0.620619
TCGA.25.1318.01A	0.355945	0.694539	0.679254	0.678595	0.761568	0.85542	0.954577	0.784488	0.684513	0.697116	0.47375	0.724113	0.458277	0.816757	0.573033	0.500661	0.859099	0.644975	0.772061	0.780013	0.541411	0.323683	0.873345	0.750081	0.700939	0.673099	0.525132	0.629484
TCGA.25.1319.01A	0.424889	0.711994	0.788157	0.693308	0.807828	0.816668	0.956284	0.782109	0.651727	0.740894	0.437038	0.792226	0.543483	0.805317	0.580845	0.520222	0.824553	0.591285	0.787197	0.77752	0.59393	0.244526	0.851301	0.764134	0.692217	0.6711	0.486058	0.687972
TCGA.25.1320.01A	0.466724	0.754141	0.747057	0.693446	0.784384	0.818575	0.957328	0.826347	0.666421	0.702196	0.463446	0.785403	0.498427	0.829259	0.602423	0.587808	0.84819	0.659269	0.768519	0.821293	0.578489	0.348777	0.859354	0.803008	0.685572	0.696078	0.512124	0.705768
TCGA.25.1321.01A	0.33856	0.667879	0.637972	0.638786	0.786079	0.803828	0.916192	0.707701	0.612676	0.664478	0.501944	0.777923	0.472895	0.832496	0.532829	0.538469	0.771676	0.575073	0.764275	0.733479	0.48711	0.34114	0.845245	0.682844	0.673455	0.632139	0.459263	0.604323
TCGA.25.1322.01A	0.436767	0.774204	0.696319	0.708972	0.781129	0.860864	0.954612	0.81095	0.691757	0.707696	0.437885	0.772871	0.51488	0.843592	0.637915	0.553575	0.880382	0.637596	0.801234	0.812019	0.575355	0.453971	0.850727	0.816058	0.693064	0.671585	0.547133	0.682948
TCGA.25.1323.01A	0.341136	0.665688	0.634677	0.635247	0.82	0.798278	0.919935	0.763027	0.642113	0.654725	0.358554	0.761381	0.373995	0.818323	0.588691	0.405612	0.750182	0.582298	0.758157	0.748211	0.528857	0.323973	0.842323	0.736341	0.682027	0.615697	0.457023	0.642825
TCGA.25.1326.01A	0.471099	0.765158	0.801275	0.71775	0.786844	0.850343	0.95851	0.840991	0.664786	0.745378	0.43665	0.790348	0.576757	0.849396	0.634847	0.550471	0.910831	0.59815	0.797549	0.809504	0.575452	0.384513	0.890407	0.857808	0.71148	0.714449	0.511579	0.655864
TCGA.25.1328.01A	0.523374	0.641283	0.773764	0.697305	0.783984	0.821139	0.961005	0.800454	0.641317	0.752894	0.457305	0.785547	0.514563	0.878615	0.64462	0.535324	0.85893	0.656785	0.805068	0.841909	0.608046	0.332552	0.848785	0.778858	0.755786	0.713865	0.479739	0.631808
TCGA.25.1329.01A	0.500579	0.709872	0.75282	0.680857	0.736004	0.837949	0.944771	0.827917	0.676021	0.698078	0.439722	0.775612	0.532726	0.827924	0.603131	0.524149	0.863892	0.630702	0.770421	0.777452	0.576893	0.383145	0.854386	0.811455	0.680929	0.691551	0.45517	0.648573
TCGA.25.1623.01A	0.640379	0.865472	0.87893	0.739439	0.814362	0.855553	0.994765	0.856921	0.735874	0.766063	0.509129	0.839211	0.718404	0.86594	0.719551	0.652118	0.96793	0.635774	0.811628	0.82375	0.678371	0.519529	0.884346	0.918987	0.765408	0.770968	0.491088	0.705429
TCGA.25.1626.01A	0.61107	0.813513	0.873644	0.759427	0.812674	0.818614	0.991494	0.884679	0.734281	0.807293	0.547084	0.814029	0.649205	0.881782	0.697515	0.665039	0.953501	0.663677	0.812261	0.850553	0.639532	0.482599	0.888591	0.89821	0.768477	0.76164	0.493134	0.750688
TCGA.25.1627.01A	0.397122	0.723077	0.742693	0.647999	0.776877	0.799922	0.934339	0.756866	0.580476	0.706454	0.42233	0.806427	0.516227	0.81141	0.584361	0.537942	0.808006	0.62281	0.763317	0.749371	0.553486	0.403793	0.841565	0.744911	0.700078	0.681465	0.527543	0.660289
TCGA.25.1628.01A	0.541812	0.775326	0.880731	0.71258	0.792804	0.801327	0.978922	0.801352	0.694945	0.762014	0.374708	0.794244	0.593165	0.826687	0.622944	0.522255	0.889252	0.614537	0.801677	0.826733	0.581105	0.27881	0.83229	0.844319	0.731906	0.724846	0.480516	0.710262
TCGA.25.1630.01A	0.518456	0.810062	0.782129	0.769784	0.788594	0.837727	0.966829	0.809491	0.681012	0.741093	0.475645	0.816877	0.585215	0.861532	0.757894	0.623872	0.940448	0.639089	0.875987	0.806257	0.626929	0.6504	0.861315	0.862997	0.753998	0.718101	0.581197	0.666513
TCGA.25.1632.01A	0.281907	0.590458	0.581035	0.605648	0.741014	0.770455	0.897184	0.684562	0.608444	0.594217	0.455105	0.727149	0.338221	0.80132	0.480071	0.388605	0.622449	0.496495	0.715896	0.759488	0.505355	0.327242	0.82812	0.606726	0.609335	0.605103	0.453925	0.586017
TCGA.25.1633.01A	0.570105	0.775138	0.844892	0.715397	0.820762	0.798864	0.989061	0.846486	0.734996	0.740407	0.48595	0.814887	0.614005	0.907977	0.691171	0.629048	0.907309	0.613918	0.786749	0.809307	0.610385	0.468114	0.867169	0.813011	0.743685	0.733441	0.510668	0.714634
TCGA.25.1634.01A	0.307561	0.574244	0.571161	0.531316	0.757191	0.754683	0.859417	0.616893	0.613589	0.539509	0.319911	0.718205	0.298094	0.807708	0.467902	0.308607	0.547835	0.544478	0.72003	0.718799	0.459483	0.104877	0.758458	0.51933	0.584891	0.552782	0.402056	0.600889
TCGA.25.1635.01A	0.470259	0.763833	0.825876	0.67791	0.784063	0.829564	0.971819	0.812178	0.676434	0.734672	0.349501	0.777559	0.545187	0.850282	0.640543	0.543709	0.917027	0.677188	0.811076	0.796888	0.580837	0.303013	0.877867	0.78842	0.728038	0.725933	0.474124	0.724611
TCGA.25.1870.01A	0.388095	0.641228	0.674513	0.672372	0.793636	0.807964	0.941376	0.687014	0.621039	0.7162	0.476276	0.734811	0.486451	0.845196	0.530466	0.481604	0.763813	0.610258	0.797779	0.769128	0.493405	0.290464	0.803778	0.705535	0.660975	0.618438	0.498721	0.58682
TCGA.25.1877.01A	0.437345	0.771391	0.81491	0.65837	0.782543	0.795903	0.911789	0.720737	0.646217	0.645314	0.336661	0.787949	0.52291	0.863677	0.597196	0.473749	0.803207	0.488324	0.742922	0.739891	0.563796	0.264176	0.774858	0.671909	0.671836	0.671329	0.433495	0.708317
TCGA.25.2042.01A	0.532094	0.799816	0.77382	0.690182	0.759379	0.85416	0.982198	0.900065	0.679813	0.774103	0.516825	0.778429	0.572473	0.850809	0.686424	0.647615	0.909471	0.652618	0.798954	0.821562	0.6124	0.5045	0.873704	0.827627	0.745923	0.730654	0.505398	0.706742
TCGA.25.2391.01A	0.420804	0.785933	0.783009	0.724721	0.791	0.812911	0.948502	0.759282	0.630486	0.730558	0.481802	0.784086	0.506074	0.891592	0.649317	0.511492	0.872063	0.562785	0.808312	0.793219	0.578108	0.407675	0.844832	0.747605	0.699201	0.662272	0.572593	0.699276
TCGA.25.2392.01A	0.489025	0.745452	0.79776	0.665748	0.797369	0.813404	0.96275	0.798072	0.712865	0.728533	0.426563	0.750024	0.581377	0.868119	0.653319	0.569114	0.959886	0.626593	0.826075	0.809696	0.54397	0.446094	0.879921	0.83072	0.746864	0.709254	0.518289	0.648917
TCGA.25.2393.01A	0.471	0.719716	0.80126	0.713586	0.78157	0.819973	0.91616	0.768412	0.613764	0.685352	0.4193	0.827863	0.47214	0.83107	0.619008	0.498465	0.824593	0.599522	0.777822	0.782429	0.582215	0.444816	0.827157	0.767373	0.649288	0.653024	0.553086	0.68205
TCGA.25.2396.01A	0.514976	0.808405	0.844839	0.654691	0.789358	0.816724	0.950588	0.791502	0.633846	0.71142	0.439112	0.79739	0.565626	0.824848	0.607591	0.534553	0.842851	0.605041	0.773252	0.810861	0.605987	0.386938	0.87342	0.717971	0.684434	0.684052	0.532788	0.698927
TCGA.25.2398.01A	0.489199	0.710435	0.731513	0.653656	0.795402	0.834452	0.971189	0.801857	0.738024	0.711669	0.410649	0.822253	0.478308	0.835203	0.628623	0.540173	0.849244	0.610137	0.776952	0.813898	0.600498	0.333356	0.846788	0.794725	0.718349	0.680526	0.485067	0.672457
TCGA.25.2399.01A	0.466177	0.775871	0.828615	0.650555	0.793236	0.826784	0.953715	0.815185	0.633707	0.747639	0.457066	0.820488	0.514746	0.82394	0.604304	0.509557	0.880419	0.598236	0.793725	0.807777	0.605363	0.38332	0.85205	0.827138	0.677486	0.69042	0.493919	0.693988
TCGA.25.2400.01A	0.363012	0.680608	0.677077	0.617587	0.812915	0.799213	0.921071	0.73804	0.646683	0.680513	0.391249	0.776058	0.489441	0.854187	0.58	0.494	0.800773	0.619846	0.786671	0.735213	0.555869	0.367003	0.854589	0.673793	0.692955	0.636695	0.487613	0.641062
TCGA.25.2401.01A	0.605211	0.833062	0.843835	0.747297	0.814907	0.85218	0.963738	0.85825	0.724059	0.788339	0.50469	0.835479	0.639612	0.855454	0.713313	0.621711	0.949513	0.661722	0.826142	0.856275	0.662909	0.46908	0.854051	0.873651	0.770345	0.751816	0.581209	0.724885
TCGA.25.2404.01A	0.458818	0.758854	0.789272	0.701742	0.791918	0.86072	0.957105	0.809892	0.660123	0.732248	0.481634	0.777991	0.531464	0.851382	0.629693	0.599337	0.898985	0.59971	0.793642	0.819482	0.580619	0.398851	0.876491	0.799904	0.698815	0.72026	0.522715	0.693662
TCGA.25.2409.01A	0.438703	0.708317	0.831958	0.672695	0.795489	0.855476	0.963683	0.789307	0.66055	0.766997	0.409551	0.800979	0.523089	0.80691	0.61503	0.455909	0.88185	0.615254	0.77714	0.828484	0.582393	0.317592	0.83873	0.783685	0.713005	0.678663	0.493215	0.664309
TCGA.29.1688.01A	0.470917	0.819544	0.854549	0.709262	0.788339	0.859547	0.955932	0.781291	0.69322	0.764722	0.406408	0.770958	0.620665	0.869021	0.652989	0.588102	0.921569	0.652842	0.828713	0.83336	0.613829	0.357239	0.875181	0.79988	0.725597	0.700413	0.492943	0.694428
TCGA.29.1690.01A	0.406889	0.752786	0.820606	0.76987	0.784826	0.884779	0.984339	0.802203	0.689029	0.7891	0.485196	0.828158	0.57522	0.862105	0.732349	0.571315	0.961549	0.641553	0.846271	0.833535	0.662201	0.444567	0.870467	0.848927	0.75943	0.745658	0.566631	0.668809
TCGA.29.1691.01A	0.457482	0.737894	0.7632	0.635256	0.793087	0.796137	0.948303	0.76851	0.627154	0.672914	0.347433	0.767853	0.491409	0.852489	0.598794	0.431058	0.786969	0.548341	0.781819	0.747945	0.555357	0.263992	0.84213	0.692179	0.682776	0.639914	0.525248	0.701889
TCGA.29.1693.01A	0.349554	0.73113	0.781681	0.679477	0.75941	0.826142	0.927757	0.799599	0.654057	0.700485	0.363155	0.8062	0.439863	0.820566	0.562234	0.497999	0.799012	0.565975	0.707279	0.809982	0.576708	0.299967	0.802839	0.758747	0.686513	0.651823	0.509992	0.702029
TCGA.29.1694.01A	0.419137	0.718751	0.754264	0.721365	0.794644	0.88227	0.95891	0.80214	0.665172	0.720978	0.441297	0.753525	0.506749	0.811994	0.597246	0.543924	0.888938	0.627718	0.786966	0.839073	0.585753	0.372292	0.848034	0.746293	0.701507	0.693369	0.543475	0.681234
TCGA.29.1695.01A	0.449204	0.818197	0.822225	0.718303	0.822921	0.836053	0.975547	0.840414	0.714375	0.753361	0.386764	0.821368	0.575948	0.849699	0.657988	0.60295	0.914041	0.668939	0.805259	0.816296	0.605659	0.421302	0.833986	0.853497	0.739329	0.72516	0.50847	0.712803
TCGA.29.1696.01A	0.349581	0.712244	0.748069	0.669373	0.763912	0.86413	0.921462	0.68171	0.599671	0.671125	0.413292	0.723989	0.462013	0.767374	0.550951	0.438717	0.765269	0.568941	0.755788	0.767697	0.524198	0.369054	0.826985	0.659009	0.648573	0.649175	0.526931	0.690759
TCGA.29.1697.01A	0.296483	0.710652	0.690694	0.580401	0.805113	0.807191	0.895975	0.758642	0.647774	0.679882	0.307784	0.763867	0.393638	0.868825	0.513577	0.339168	0.673663	0.544366	0.760994	0.73249	0.562006	0.275711	0.78755	0.684036	0.645133	0.622688	0.502321	0.679025
TCGA.29.1701.01A	0.537319	0.846475	0.864367	0.7118	0.786293	0.825219	0.952652	0.79365	0.683178	0.709955	0.419721	0.810859	0.535625	0.890656	0.662631	0.565815	0.881001	0.579923	0.78987	0.791484	0.60401	0.412012	0.836248	0.757122	0.71761	0.706941	0.532189	0.694721
TCGA.29.1703.01A	0.348907	0.744789	0.757075	0.688103	0.773434	0.791994	0.918466	0.753993	0.632709	0.686953	0.499613	0.76299	0.494298	0.795816	0.571348	0.45872	0.752098	0.646851	0.742479	0.794155	0.566879	0.369445	0.847194	0.73947	0.667891	0.650801	0.496151	0.691161
TCGA.29.1705.01A	0.378798	0.748297	0.770643	0.71286	0.769985	0.852144	0.944437	0.811755	0.693803	0.696666	0.400318	0.778363	0.512239	0.820041	0.600847	0.522174	0.865816	0.639299	0.79832	0.804169	0.556183	0.312348	0.872887	0.802366	0.706815	0.695662	0.519348	0.674007
TCGA.29.1707.02A	0.411478	0.808306	0.787701	0.73504	0.789411	0.794874	0.958097	0.732229	0.623991	0.763347	0.357526	0.773581	0.514957	0.837452	0.599826	0.435087	0.863401	0.599324	0.796615	0.790897	0.596609	0.436396	0.83854	0.785066	0.647878	0.630788	0.594835	0.686171
TCGA.29.1710.01A	0.615562	0.780472	0.894693	0.752217	0.829843	0.828781	0.998474	0.830487	0.686898	0.823172	0.526694	0.822496	0.694143	0.842349	0.65678	0.560264	0.948579	0.654694	0.828915	0.832514	0.674362	0.401566	0.840678	0.845886	0.765565	0.773372	0.540744	0.682902
TCGA.29.1711.01A	0.420725	0.761288	0.879946	0.719302	0.80732	0.848293	0.97244	0.805503	0.674358	0.806596	0.500253	0.802843	0.597068	0.822862	0.6342	0.544524	0.890978	0.644675	0.860551	0.838795	0.633065	0.374049	0.841336	0.786705	0.74475	0.728351	0.566423	0.665891
TCGA.29.1761.01A	0.51693	0.732642	0.837557	0.69761	0.791409	0.842894	0.960914	0.782901	0.634339	0.690632	0.388892	0.779439	0.495811	0.848517	0.608352	0.47798	0.866552	0.662392	0.79869	0.776487	0.591161	0.319659	0.808366	0.757725	0.693773	0.679926	0.49481	0.639274
TCGA.29.1762.01A	0.257356	0.717761	0.589474	0.657521	0.790812	0.820988	0.882208	0.726485	0.680886	0.591677	0.418342	0.761857	0.350825	0.900634	0.604058	0.476154	0.769812	0.618822	0.810811	0.757318	0.555261	0.362633	0.833581	0.732885	0.706668	0.626006	0.495795	0.683707
TCGA.29.1763.01A	0.412185	0.686787	0.749569	0.676762	0.811672	0.757922	0.933456	0.759928	0.661385	0.71332	0.471554	0.786081	0.502081	0.854479	0.579567	0.459517	0.844646	0.609623	0.802019	0.796693	0.58482	0.344362	0.835908	0.738888	0.715758	0.665168	0.458333	0.673344
TCGA.29.1766.01A	0.544606	0.78108	0.834861	0.665365	0.799339	0.795527	0.937157	0.801643	0.657141	0.70843	0.408027	0.793567	0.536543	0.840226	0.613524	0.575938	0.829096	0.641922	0.777976	0.788046	0.588425	0.417246	0.864445	0.754008	0.690388	0.699944	0.519289	0.704778
TCGA.29.1768.01A	0.561876	0.771525	0.910737	0.727402	0.803339	0.788158	0.974174	0.85841	0.657624	0.779937	0.435296	0.836759	0.617629	0.854428	0.741181	0.670464	0.934611	0.696206	0.804643	0.816477	0.647849	0.409127	0.868122	0.82191	0.772929	0.752241	0.530893	0.723404
TCGA.29.1769.01A	0.492023	0.799402	0.806209	0.684306	0.76424	0.778423	0.945991	0.790696	0.668935	0.672829	0.396873	0.780808	0.526857	0.865695	0.650097	0.514201	0.871513	0.60964	0.819218	0.7845	0.590537	0.409672	0.80764	0.752578	0.661214	0.675049	0.492788	0.700105
TCGA.29.1770.01A	0.359086	0.721364	0.729666	0.648603	0.777559	0.796359	0.95497	0.811431	0.656542	0.689649	0.444988	0.801776	0.462531	0.835738	0.611445	0.515884	0.792837	0.561949	0.778593	0.797567	0.602399	0.338609	0.842638	0.755632	0.704082	0.666976	0.509815	0.675902
TCGA.29.1774.01A	0.2032	0.614143	0.577639	0.58452	0.770988	0.7476	0.882034	0.709586	0.635363	0.550618	0.283061	0.730097	0.287815	0.881874	0.50219	0.293924	0.664362	0.578322	0.770714	0.680649	0.55686	0.280378	0.805007	0.593459	0.615738	0.585281	0.458364	0.62405
TCGA.29.1776.01A	0.477032	0.699854	0.76474	0.642655	0.772624	0.825756	0.935795	0.736579	0.621261	0.72799	0.421043	0.758605	0.517127	0.816358	0.596944	0.512592	0.81306	0.592113	0.747875	0.788198	0.537106	0.286207	0.84289	0.684046	0.709017	0.670116	0.467178	0.637818
TCGA.29.1777.01A	0.550787	0.76935	0.825789	0.74911	0.801867	0.804554	0.948614	0.794702	0.710473	0.741959	0.448127	0.79689	0.561207	0.845829	0.652695	0.566842	0.874976	0.601671	0.785501	0.790533	0.608953	0.358153	0.837786	0.801456	0.71276	0.708588	0.481866	0.693361
TCGA.29.1778.01A	0.506906	0.712304	0.861276	0.645195	0.791196	0.78803	0.964654	0.707159	0.617783	0.724926	0.448213	0.820171	0.557442	0.803485	0.592609	0.541895	0.842237	0.595523	0.766566	0.762442	0.583436	0.323126	0.82496	0.724523	0.678668	0.653659	0.466044	0.656667
TCGA.29.1781.01A	0.663341	0.821541	0.911417	0.732075	0.795219	0.833426	0.965954	0.775107	0.6666	0.757638	0.379282	0.82126	0.713677	0.819329	0.684088	0.583347	0.953295	0.591509	0.857124	0.803711	0.651243	0.375032	0.84744	0.870657	0.749612	0.73395	0.509637	0.696841
TCGA.29.1783.01A	0.48999	0.710616	0.79171	0.703771	0.827649	0.814596	0.971606	0.781185	0.687629	0.736649	0.443792	0.81152	0.586568	0.833869	0.654132	0.49656	0.907515	0.64632	0.809595	0.805181	0.557371	0.422177	0.844385	0.815297	0.730955	0.685732	0.500863	0.640384
TCGA.29.1784.01A	0.567991	0.773511	0.881373	0.7239	0.804385	0.871613	0.952355	0.752557	0.630818	0.754415	0.465346	0.809371	0.635956	0.835747	0.609054	0.586776	0.943818	0.567898	0.797556	0.774004	0.572478	0.369816	0.863126	0.796145	0.725028	0.722522	0.455065	0.641697
TCGA.29.1785.01A	0.519958	0.835161	0.898673	0.733581	0.774415	0.838876	0.985294	0.788569	0.64546	0.779592	0.41118	0.801937	0.607144	0.826744	0.634516	0.514427	0.900091	0.547397	0.810473	0.808872	0.651245	0.333689	0.842498	0.804176	0.70146	0.722717	0.525606	0.677033
TCGA.29.2414.01A	0.40872	0.607123	0.64667	0.640188	0.791717	0.782731	0.912285	0.741332	0.593816	0.611071	0.390313	0.737384	0.377901	0.7939	0.534315	0.463829	0.717759	0.619702	0.77487	0.718934	0.545293	0.229983	0.810504	0.651026	0.641548	0.618946	0.482952	0.627115
TCGA.29.2414.02A	0.611186	0.752188	0.87772	0.656159	0.777886	0.795866	0.933358	0.667065	0.570913	0.70462	0.373136	0.759548	0.569643	0.780945	0.525383	0.424799	0.829418	0.573867	0.771584	0.73155	0.544972	0.224682	0.797706	0.704663	0.685553	0.650776	0.473659	0.613703
TCGA.29.2425.01A	0.470365	0.707292	0.764085	0.665985	0.786101	0.777066	0.917321	0.733302	0.625852	0.667871	0.421447	0.788277	0.497002	0.81748	0.558697	0.444917	0.778994	0.596428	0.729915	0.761975	0.570901	0.29751	0.799838	0.704377	0.6519	0.657994	0.481632	0.673085
TCGA.29.2427.01A	0.635163	0.797101	0.949957	0.742263	0.791975	0.838763	0.960878	0.785388	0.680394	0.828421	0.447994	0.773072	0.654093	0.828244	0.683028	0.590281	0.980443	0.630661	0.83665	0.817932	0.611819	0.385332	0.886774	0.822821	0.754741	0.746784	0.543173	0.684781
TCGA.29.2428.01A	0.558219	0.774629	0.890372	0.679449	0.764453	0.9042	0.962421	0.758016	0.618421	0.733324	0.422095	0.845882	0.605249	0.811048	0.618878	0.510449	0.90826	0.588304	0.776275	0.787569	0.611223	0.387603	0.870526	0.853827	0.741512	0.691009	0.538013	0.640268
TCGA.29.A5NZ.01A	0.310564	0.736009	0.672335	0.619649	0.798113	0.78236	0.922846	0.764214	0.642064	0.652037	0.378897	0.789471	0.378349	0.809464	0.506255	0.473171	0.74784	0.597603	0.708084	0.781359	0.517575	0.188313	0.793199	0.752793	0.679027	0.604477	0.398469	0.699177
TCGA.30.1714.01A	0.29705	0.679571	0.714722	0.636359	0.767746	0.820562	0.889065	0.680441	0.592711	0.613784	0.429551	0.745772	0.334818	0.799035	0.509875	0.448324	0.751279	0.473534	0.746183	0.741684	0.520465	0.348219	0.791396	0.65602	0.599998	0.623822	0.488092	0.626008
TCGA.30.1718.01A	0.516816	0.780663	0.828922	0.64281	0.771306	0.794598	0.954145	0.78617	0.669555	0.733788	0.373462	0.784847	0.562536	0.84256	0.629403	0.510293	0.882314	0.644558	0.771908	0.8103	0.578099	0.338777	0.837814	0.774461	0.691084	0.687424	0.517286	0.682361
TCGA.30.1853.01A	0.370547	0.498024	0.575722	0.47677	0.737374	0.72656	0.886162	0.652253	0.569343	0.572172	0.387366	0.728862	0.308515	0.81822	0.42473	0.307781	0.563256	0.493347	0.663916	0.649427	0.438198	0.0199779	0.793102	0.514341	0.587185	0.51981	0.446711	0.634661
TCGA.30.1860.01A	0.566161	0.854158	0.931469	0.721625	0.809826	0.852518	0.949309	0.818266	0.644702	0.795668	0.41405	0.787327	0.654948	0.842554	0.674956	0.572576	0.944147	0.58628	0.838481	0.852559	0.66984	0.447689	0.818786	0.810356	0.744092	0.759923	0.546702	0.745566
TCGA.30.1861.01A	0.336974	0.656914	0.682726	0.612303	0.723409	0.825278	0.913438	0.775165	0.610706	0.646008	0.379809	0.718551	0.390044	0.781968	0.531181	0.39407	0.722448	0.541001	0.752685	0.737076	0.536441	0.203983	0.821329	0.682439	0.622036	0.633041	0.474761	0.647746
TCGA.30.1862.01A	0.507125	0.671669	0.776992	0.657841	0.77818	0.841372	0.947338	0.761854	0.657884	0.710618	0.435304	0.725237	0.539955	0.81361	0.53817	0.48101	0.837695	0.644642	0.754538	0.784613	0.530654	0.295541	0.816209	0.682601	0.652333	0.680581	0.412742	0.616666
TCGA.30.1866.01A	0.447829	0.794619	0.84066	0.663143	0.765861	0.816357	0.948536	0.723456	0.599939	0.693839	0.358858	0.781763	0.478319	0.800812	0.603937	0.550777	0.835671	0.542028	0.783581	0.766843	0.573552	0.342885	0.811967	0.676309	0.671169	0.673093	0.523501	0.689086
TCGA.30.1891.01A	0.497312	0.742293	0.826551	0.699192	0.803692	0.788594	0.963863	0.809023	0.668714	0.710856	0.442747	0.800865	0.55059	0.840583	0.637381	0.549126	0.900772	0.61548	0.794248	0.797866	0.601289	0.300332	0.828021	0.816281	0.681126	0.709391	0.502768	0.664478
TCGA.30.1892.01A	0.421031	0.695426	0.790545	0.683142	0.762862	0.835261	0.95805	0.795112	0.65384	0.709349	0.422925	0.764189	0.455617	0.789498	0.601506	0.515067	0.854601	0.627776	0.784952	0.807134	0.589285	0.348056	0.817887	0.769589	0.685501	0.677837	0.482279	0.680118
TCGA.31.1944.01A	0.479397	0.743269	0.775741	0.676871	0.779432	0.840006	0.940668	0.784865	0.635435	0.709517	0.404295	0.791732	0.524992	0.828142	0.613826	0.520263	0.875122	0.618398	0.806777	0.792626	0.582407	0.404538	0.86251	0.782229	0.68432	0.695886	0.511684	0.683029
TCGA.31.1946.01A	0.516436	0.77546	0.806336	0.71011	0.800051	0.839158	0.97401	0.84064	0.670228	0.738112	0.457504	0.821927	0.576661	0.848609	0.654633	0.595964	0.930744	0.61725	0.758192	0.805584	0.630014	0.418502	0.897991	0.862524	0.726797	0.703874	0.505019	0.668966
TCGA.31.1950.01A	0.478816	0.759117	0.78327	0.685543	0.758549	0.812979	0.948174	0.740893	0.606696	0.701335	0.324501	0.752434	0.592348	0.807071	0.56235	0.435807	0.854681	0.527613	0.795931	0.737716	0.523241	0.35835	0.853718	0.694807	0.638431	0.654213	0.500591	0.635707
TCGA.31.1951.01A	0.428076	0.788063	0.828854	0.710151	0.777519	0.861978	0.971941	0.820822	0.679375	0.782757	0.444257	0.785411	0.569084	0.839415	0.613142	0.547207	0.907956	0.6012	0.793111	0.833273	0.644231	0.336295	0.864316	0.852394	0.710563	0.71548	0.48858	0.711752
TCGA.31.1953.01A	0.462161	0.820654	0.896469	0.750162	0.79707	0.84958	1.00131	0.856742	0.715661	0.818415	0.498873	0.816937	0.589531	0.852183	0.671214	0.558666	0.961051	0.659276	0.856782	0.850616	0.702506	0.391041	0.867678	0.876502	0.756633	0.727848	0.547307	0.71154
TCGA.31.1956.01A	0.668175	0.862149	0.935699	0.736059	0.825525	0.822434	0.996739	0.839661	0.745822	0.847325	0.466964	0.848776	0.677068	0.855375	0.721309	0.616826	1.01281	0.629782	0.85809	0.872976	0.674864	0.467151	0.881493	0.941015	0.809007	0.787811	0.579357	0.733346
TCGA.31.1959.01A	0.586736	0.801772	0.838821	0.715261	0.84163	0.83957	0.976605	0.901945	0.714776	0.796186	0.411112	0.840419	0.62257	0.869757	0.69955	0.574976	0.932853	0.61517	0.825848	0.842256	0.645406	0.430049	0.853824	0.867289	0.739527	0.747382	0.576768	0.708505
TCGA.36.1568.01A	0.447958	0.736677	0.800102	0.6915	0.767447	0.850679	0.967617	0.777574	0.639398	0.753052	0.437655	0.763797	0.546834	0.819291	0.603173	0.510412	0.91468	0.630201	0.761107	0.813085	0.585609	0.434153	0.827341	0.773311	0.73107	0.714171	0.519235	0.655906
TCGA.36.1569.01A	0.667184	0.753273	0.871976	0.727645	0.801522	0.804063	0.968595	0.827662	0.70447	0.778446	0.501312	0.805101	0.646952	0.848763	0.651366	0.554599	0.925195	0.652731	0.812993	0.83022	0.595118	0.406634	0.852311	0.801557	0.777446	0.737309	0.485156	0.676185
TCGA.36.1570.01A	0.275641	0.696349	0.691576	0.636848	0.747802	0.830195	0.927192	0.718513	0.62023	0.672391	0.42744	0.734244	0.458238	0.79773	0.541672	0.424139	0.782314	0.535131	0.738513	0.749837	0.466518	0.339172	0.847463	0.652364	0.611784	0.606112	0.499819	0.640705
TCGA.36.1571.01A	0.258649	0.647318	0.676854	0.566972	0.806346	0.789846	0.91152	0.698657	0.61179	0.611807	0.385133	0.747752	0.386522	0.782533	0.530702	0.413694	0.677064	0.565902	0.710694	0.724991	0.524931	0.205549	0.818029	0.614079	0.587489	0.595314	0.463127	0.666453
TCGA.36.1574.01A	0.44922	0.824216	0.796131	0.717734	0.773734	0.877934	0.943245	0.811538	0.662966	0.736268	0.436272	0.800006	0.512351	0.828018	0.622109	0.561629	0.870169	0.634651	0.788023	0.793895	0.616025	0.380117	0.866607	0.789574	0.69582	0.692956	0.541871	0.726222
TCGA.36.1576.01A	0.580761	0.829535	0.882749	0.70741	0.809714	0.849519	0.987371	0.837001	0.693281	0.775982	0.467131	0.831441	0.620637	0.859513	0.716503	0.635847	0.938865	0.6507	0.800693	0.825829	0.635536	0.378772	0.885193	0.885373	0.763718	0.756468	0.545961	0.705553
TCGA.36.1577.01A	0.282657	0.6572	0.587259	0.663319	0.780426	0.831564	0.900556	0.745537	0.647681	0.603878	0.350952	0.782259	0.388748	0.846734	0.572795	0.437168	0.761013	0.58465	0.765208	0.766444	0.557094	0.31121	0.835275	0.737461	0.645422	0.60331	0.465369	0.706056
TCGA.36.1580.01A	0.438932	0.740727	0.827611	0.730202	0.803244	0.819596	0.979574	0.822894	0.689936	0.733862	0.425289	0.826604	0.521836	0.843607	0.645338	0.584974	0.914532	0.591141	0.782985	0.825895	0.60194	0.399893	0.843712	0.840229	0.761349	0.709024	0.506659	0.662199
TCGA.36.1581.01A	0.64791	0.864911	0.875491	0.685727	0.784758	0.862095	0.986674	0.788735	0.651199	0.780238	0.364944	0.789497	0.675615	0.830164	0.617048	0.482199	0.929592	0.544984	0.795077	0.774852	0.583724	0.345941	0.862743	0.812214	0.702603	0.714044	0.493452	0.75332
TCGA.57.1582.01A	0.492127	0.767599	0.786672	0.6562	0.747327	0.829913	0.923048	0.77631	0.675886	0.646267	0.417609	0.769903	0.524726	0.816761	0.567467	0.48607	0.816151	0.586499	0.766775	0.752914	0.530888	0.221893	0.838034	0.742934	0.64891	0.654294	0.478186	0.674225
TCGA.57.1583.01A	0.358718	0.697799	0.691443	0.625449	0.789001	0.779495	0.903965	0.739252	0.611694	0.650405	0.403678	0.768962	0.392688	0.805918	0.480686	0.412387	0.692329	0.582532	0.694528	0.749558	0.546006	0.287129	0.820265	0.643403	0.650976	0.590456	0.445239	0.646949
TCGA.57.1584.01A	0.351311	0.656512	0.729469	0.655996	0.772311	0.823533	0.922818	0.706056	0.602624	0.717397	0.422982	0.728092	0.522339	0.803455	0.578048	0.446648	0.835971	0.626535	0.788446	0.770642	0.535465	0.251853	0.862723	0.671491	0.698482	0.644273	0.493016	0.637511
TCGA.57.1585.01A	0.587781	0.771282	0.802472	0.714088	0.798272	0.845178	0.96059	0.834013	0.700984	0.744774	0.512072	0.81288	0.602473	0.876546	0.680137	0.633198	0.892733	0.666177	0.821396	0.815529	0.590691	0.451252	0.866547	0.805025	0.739243	0.728209	0.503132	0.683425
TCGA.57.1586.01A	0.475388	0.687765	0.709587	0.668079	0.779245	0.845981	0.903786	0.699077	0.607815	0.675432	0.404925	0.743032	0.504538	0.792864	0.52096	0.4087	0.810892	0.528237	0.764016	0.751246	0.485524	0.276032	0.82865	0.662153	0.639851	0.644138	0.439733	0.636737
TCGA.57.1993.01A	0.335931	0.697296	0.637815	0.65129	0.792588	0.853066	0.957035	0.743827	0.60575	0.686095	0.377658	0.784034	0.446074	0.840465	0.553271	0.382158	0.841367	0.614143	0.794613	0.72997	0.547223	0.38429	0.866551	0.769358	0.687977	0.664276	0.423145	0.663517
TCGA.57.1994.01A	0.553792	0.767306	0.845921	0.683004	0.793733	0.816638	0.969826	0.729404	0.634797	0.757815	0.353171	0.742769	0.623129	0.807673	0.576266	0.499336	0.900594	0.583804	0.77242	0.785649	0.556908	0.292891	0.847439	0.779063	0.688307	0.719302	0.459203	0.671518
TCGA.59.2348.01A	0.497429	0.726492	0.750783	0.682876	0.786172	0.847962	0.982982	0.811927	0.658463	0.726888	0.457334	0.80333	0.539676	0.814502	0.566326	0.498853	0.862912	0.565304	0.812344	0.809486	0.596873	0.424327	0.857733	0.762661	0.675144	0.688706	0.471395	0.721954
TCGA.59.2350.01A	0.372596	0.777031	0.757045	0.652145	0.836422	0.850748	0.94342	0.799529	0.664194	0.692861	0.427095	0.80384	0.50203	0.878838	0.564584	0.461647	0.793049	0.603927	0.764784	0.790644	0.607331	0.228473	0.804242	0.752348	0.684646	0.665449	0.536226	0.697072
TCGA.59.2351.01A	0.596772	0.778725	0.837639	0.703008	0.80983	0.827951	0.960742	0.782775	0.665743	0.757689	0.443493	0.821728	0.656558	0.855266	0.636436	0.557202	0.919196	0.638884	0.805223	0.803449	0.592674	0.265947	0.873769	0.803454	0.753586	0.727669	0.448027	0.704016
TCGA.59.2352.01A	0.573489	0.693603	0.784831	0.660219	0.843698	0.833643	0.950296	0.725938	0.65661	0.712539	0.405881	0.806488	0.595996	0.822198	0.594708	0.508401	0.863373	0.610335	0.790299	0.785537	0.623299	0.329781	0.856329	0.749773	0.734757	0.68985	0.484542	0.670511
TCGA.59.2354.01A	0.564255	0.764431	0.853579	0.727505	0.800059	0.864293	0.976245	0.841499	0.693237	0.757627	0.52811	0.791057	0.630979	0.858484	0.632854	0.563244	0.908172	0.657249	0.796514	0.822254	0.655701	0.406742	0.861364	0.83402	0.750406	0.738926	0.522463	0.699004
TCGA.59.2355.01A	0.378995	0.71684	0.801453	0.636454	0.824836	0.862425	0.956307	0.747017	0.633018	0.690585	0.434621	0.790009	0.516501	0.83337	0.633125	0.457988	0.868874	0.625335	0.777667	0.832507	0.567898	0.344879	0.825632	0.740899	0.710849	0.700194	0.518224	0.694199
TCGA.59.2363.01A	0.406203	0.722901	0.657933	0.669028	0.792374	0.802196	0.917206	0.741655	0.616248	0.603691	0.364712	0.738463	0.366924	0.840761	0.553274	0.414576	0.737234	0.652249	0.756288	0.739045	0.527302	0.396049	0.832712	0.682786	0.638753	0.612738	0.494332	0.644052
TCGA.59.A5PD.01A	0.354127	0.73612	0.723704	0.623482	0.700819	0.856343	0.899214	0.65151	0.610289	0.626857	0.350338	0.737179	0.4657	0.768395	0.452739	0.396983	0.784738	0.54586	0.736968	0.744416	0.504578	0.157111	0.839671	0.71433	0.614116	0.600592	0.450911	0.647143
TCGA.5X.AA5U.01A	0.145436	0.635729	0.489055	0.547556	0.779402	0.758945	0.879942	0.604129	0.594698	0.519457	0.380031	0.689727	0.322714	0.751341	0.441857	0.321517	0.574532	0.610451	0.72319	0.74085	0.445376	0.0473448	0.775451	0.594675	0.583257	0.526681	0.366808	0.645963
TCGA.61.1721.01A	0.528069	0.578585	0.796536	0.674979	0.829737	0.780489	0.944654	0.838523	0.67695	0.759097	0.453051	0.838057	0.571342	0.879298	0.752252	0.709055	0.878257	0.594807	0.813389	0.82523	0.628675	0.403442	0.864193	0.767571	0.773784	0.703327	0.483621	0.64773
TCGA.61.1724.01A	0.477243	0.731883	0.763971	0.691158	0.774392	0.84296	0.945351	0.811248	0.661148	0.705918	0.430681	0.79601	0.51656	0.784369	0.555725	0.423171	0.832336	0.617743	0.764849	0.780338	0.546448	0.352255	0.839272	0.761105	0.687151	0.669298	0.519826	0.62997
TCGA.61.1725.01A	0.45489	0.754132	0.831025	0.683578	0.7873	0.814811	0.946336	0.795136	0.635925	0.691665	0.475683	0.792517	0.505572	0.844906	0.613144	0.562005	0.87232	0.610635	0.775987	0.792342	0.606483	0.370129	0.830616	0.773522	0.690883	0.685895	0.483118	0.687282
TCGA.61.1728.01A	0.382069	0.670722	0.712797	0.692934	0.805086	0.850673	0.931953	0.737445	0.63794	0.655918	0.424178	0.777783	0.428078	0.834521	0.573171	0.513503	0.823511	0.578848	0.766772	0.756917	0.549557	0.355645	0.829645	0.736337	0.694659	0.679179	0.529543	0.626723
TCGA.61.1733.01A	0.445222	0.683677	0.723647	0.649217	0.790366	0.749296	0.948301	0.770056	0.672105	0.648862	0.392863	0.767781	0.462385	0.843427	0.574884	0.45791	0.778582	0.580698	0.781936	0.774857	0.545477	0.298676	0.800023	0.681356	0.706622	0.668442	0.441806	0.663479
TCGA.61.1736.01B	0.369284	0.798213	0.758252	0.679254	0.765596	0.805351	0.9684	0.739332	0.651591	0.709408	0.552947	0.723038	0.515503	0.838169	0.594774	0.53006	0.858396	0.611157	0.806845	0.798147	0.55019	0.347611	0.841307	0.733407	0.665741	0.660088	0.473822	0.706824
TCGA.61.1737.01A	0.437505	0.785477	0.775675	0.699815	0.804007	0.865901	0.958894	0.82441	0.686581	0.706951	0.428975	0.799286	0.487645	0.838833	0.649301	0.515566	0.8881	0.656508	0.791488	0.804656	0.616004	0.376308	0.866825	0.817268	0.711444	0.702935	0.56737	0.688786
TCGA.61.1738.01A	0.427741	0.765042	0.747721	0.706396	0.799915	0.859247	0.936246	0.806745	0.673866	0.72617	0.433839	0.791298	0.530946	0.842608	0.598475	0.479755	0.821617	0.583933	0.768069	0.750013	0.596287	0.479091	0.846528	0.713086	0.636309	0.637308	0.549327	0.68202
TCGA.61.1741.01A	0.549348	0.733955	0.750034	0.653818	0.822419	0.778546	0.964088	0.721204	0.661367	0.68573	0.34323	0.787426	0.5893	0.835944	0.545206	0.407301	0.805364	0.573541	0.749045	0.782316	0.539357	0.228686	0.817628	0.736683	0.660436	0.683191	0.439438	0.699354
TCGA.61.1900.01A	0.372859	0.662458	0.61479	0.617387	0.7914	0.826877	0.930009	0.748729	0.621879	0.598225	0.360679	0.718229	0.421774	0.801475	0.466054	0.495491	0.720814	0.599048	0.779176	0.761623	0.520323	0.242151	0.823592	0.628484	0.622645	0.627303	0.448987	0.642347
TCGA.61.1907.01A	0.544833	0.823193	0.909439	0.729063	0.833195	0.821602	0.974718	0.741715	0.601561	0.740766	0.462691	0.838309	0.651993	0.839567	0.671477	0.545824	0.958758	0.597855	0.818751	0.766897	0.610821	0.43267	0.878253	0.841919	0.718016	0.690972	0.528319	0.66057
TCGA.61.1910.01A	0.240167	0.660243	0.628227	0.600621	0.721382	0.815563	0.892303	0.725064	0.57557	0.677899	0.32596	0.750481	0.402595	0.776564	0.482518	0.376176	0.748035	0.548564	0.750431	0.769916	0.474121	0.115176	0.813734	0.694819	0.61594	0.578191	0.438043	0.590781
TCGA.61.1911.01A	0.571282	0.779804	0.903636	0.676141	0.78114	0.823813	0.973263	0.720011	0.627751	0.755579	0.391682	0.775862	0.645824	0.821893	0.622343	0.507982	0.942673	0.564448	0.800348	0.800174	0.603472	0.397946	0.836209	0.769882	0.671744	0.730984	0.542144	0.695653
TCGA.61.1914.01A	0.507013	0.758433	0.825096	0.694331	0.809942	0.813731	0.923137	0.77084	0.629612	0.710569	0.467578	0.813285	0.543284	0.83234	0.64806	0.564861	0.867186	0.601038	0.781009	0.782379	0.576978	0.380323	0.832852	0.781924	0.72428	0.670679	0.570055	0.685449
TCGA.61.1918.01A	0.438177	0.688056	0.784235	0.707222	0.773709	0.834253	0.957845	0.77544	0.643751	0.701111	0.440554	0.822765	0.527301	0.845015	0.618604	0.550565	0.853596	0.608553	0.811591	0.803804	0.597177	0.329552	0.860057	0.807813	0.721637	0.677519	0.507984	0.659024
TCGA.61.1919.01A	0.568424	0.808059	0.8308	0.711156	0.799344	0.815093	0.961491	0.856265	0.709272	0.734695	0.412377	0.81985	0.585933	0.851635	0.686366	0.610185	0.927548	0.648058	0.827864	0.821856	0.636871	0.459186	0.853727	0.862425	0.752911	0.7287	0.523751	0.701416
TCGA.61.1995.01A	0.374059	0.79673	0.806291	0.685321	0.825132	0.83097	0.968924	0.743123	0.635939	0.743762	0.423812	0.792874	0.517561	0.916435	0.604307	0.490887	0.910838	0.62572	0.836952	0.789743	0.569326	0.296542	0.847961	0.790194	0.739417	0.678312	0.506019	0.757597
TCGA.61.1998.01A	0.406271	0.761899	0.76223	0.723698	0.795468	0.853878	0.967242	0.801983	0.668288	0.713298	0.466459	0.842836	0.533385	0.840042	0.682443	0.527666	0.905203	0.660694	0.820995	0.818522	0.610453	0.355858	0.8541	0.869066	0.729503	0.683223	0.509061	0.70684
TCGA.61.2000.01A	0.376277	0.810686	0.847138	0.666679	0.775571	0.84612	0.95394	0.802749	0.671216	0.702863	0.339802	0.767654	0.496547	0.80852	0.618882	0.465175	0.834756	0.603643	0.726476	0.796336	0.616726	0.337561	0.849408	0.799948	0.6737	0.673703	0.574386	0.676947
TCGA.61.2002.01A	0.62195	0.825297	0.888459	0.735195	0.805695	0.839608	0.982755	0.848662	0.689137	0.782345	0.421382	0.806227	0.629117	0.841134	0.673556	0.568138	0.960008	0.643445	0.840701	0.818305	0.630715	0.467713	0.855684	0.847981	0.752076	0.745808	0.584786	0.707106
TCGA.61.2003.01A	0.565211	0.762406	0.820228	0.722352	0.827679	0.851766	0.986437	0.830702	0.714528	0.785192	0.465158	0.810284	0.612452	0.844641	0.666674	0.560201	0.927155	0.660281	0.84059	0.845003	0.631948	0.433727	0.854299	0.813014	0.788083	0.752335	0.539338	0.678599
TCGA.61.2008.01A	0.4549	0.69804	0.737275	0.690284	0.759821	0.807049	0.938832	0.762094	0.611914	0.679867	0.415036	0.747946	0.565248	0.833547	0.591122	0.452454	0.869585	0.599209	0.774852	0.797189	0.559977	0.34367	0.844463	0.739633	0.711952	0.691827	0.442691	0.656025
TCGA.61.2008.02A	0.407927	0.790383	0.895333	0.675985	0.739077	0.845551	0.949959	0.735609	0.567354	0.742155	0.355547	0.745261	0.536847	0.814558	0.53738	0.382614	0.873677	0.602147	0.769272	0.792072	0.623454	0.213919	0.863225	0.778885	0.689866	0.698406	0.545602	0.679847
TCGA.61.2009.01A	0.470094	0.770324	0.819927	0.692452	0.803677	0.848939	0.959423	0.814839	0.704983	0.736873	0.421678	0.804544	0.526068	0.829258	0.640949	0.558727	0.905598	0.585956	0.793269	0.82284	0.610361	0.369013	0.83938	0.831692	0.737643	0.716425	0.571711	0.674741
TCGA.61.2012.01A	0.598254	0.80647	0.858412	0.741539	0.816816	0.888114	0.955163	0.81373	0.672975	0.768463	0.431086	0.840951	0.63306	0.843135	0.643548	0.594028	0.947379	0.592848	0.83853	0.796873	0.642888	0.559836	0.887812	0.83737	0.72125	0.732104	0.539665	0.692897
TCGA.61.2088.01A	0.15426	0.510818	0.50885	0.549808	0.723218	0.797147	0.887697	0.59828	0.585258	0.645268	0.387989	0.651504	0.322637	0.807125	0.394588	0.328574	0.630876	0.618589	0.742394	0.71251	0.444498	0.202468	0.775301	0.497688	0.531167	0.497311	0.414486	0.539697
TCGA.61.2092.01A	0.390654	0.674741	0.669309	0.632463	0.742893	0.801874	0.911745	0.757113	0.58253	0.624045	0.357253	0.754032	0.450773	0.796982	0.519913	0.46694	0.677876	0.57944	0.785427	0.672138	0.50032	0.361531	0.798395	0.586264	0.571715	0.602074	0.51149	0.617315
TCGA.61.2097.01A	0.395768	0.716555	0.667348	0.719275	0.792084	0.859308	0.954002	0.799599	0.644933	0.751363	0.491495	0.805262	0.520092	0.842393	0.680018	0.559947	0.88219	0.659228	0.803772	0.804248	0.582419	0.529882	0.911303	0.795581	0.738232	0.675133	0.572674	0.669289
TCGA.61.2098.01A	0.247428	0.580515	0.522834	0.65932	0.770687	0.772307	0.914759	0.705894	0.58787	0.555801	0.395774	0.729957	0.291051	0.845208	0.465757	0.39756	0.623592	0.530902	0.714394	0.72483	0.47992	0.271657	0.816532	0.601243	0.638155	0.580468	0.475847	0.660205
TCGA.61.2101.01A	0.38623	0.674539	0.719926	0.66226	0.75186	0.815085	0.947453	0.793583	0.634991	0.697572	0.385558	0.791531	0.405885	0.799623	0.564158	0.54476	0.777627	0.600091	0.742856	0.788018	0.542073	0.312929	0.808716	0.759616	0.650275	0.669889	0.490615	0.666191
TCGA.61.2102.01A	0.245158	0.636757	0.632008	0.625606	0.807989	0.813158	0.895147	0.843724	0.639686	0.670851	0.441056	0.840429	0.435372	0.838531	0.683922	0.442472	0.831171	0.607586	0.751987	0.750326	0.57847	0.316194	0.816733	0.748758	0.749486	0.63781	0.441175	0.742975
TCGA.61.2104.01A	0.538957	0.774425	0.794359	0.682422	0.783616	0.805335	0.975488	0.766237	0.619224	0.77105	0.513159	0.796545	0.616225	0.841704	0.60456	0.525644	0.904064	0.603842	0.776046	0.817645	0.613724	0.460597	0.836077	0.759305	0.703661	0.69885	0.517237	0.675324
TCGA.61.2109.01A	0.380348	0.738136	0.731981	0.64778	0.780017	0.793532	0.943903	0.72135	0.663459	0.697279	0.395955	0.755639	0.489697	0.833159	0.530073	0.37311	0.834823	0.579251	0.768526	0.756156	0.525888	0.310128	0.813479	0.718138	0.668965	0.642451	0.433398	0.612441
TCGA.61.2110.01A	0.39531	0.691438	0.706548	0.676095	0.791945	0.767351	0.944532	0.732321	0.637193	0.64374	0.354585	0.784831	0.432505	0.893034	0.569492	0.443889	0.814698	0.616848	0.794043	0.756277	0.567562	0.262409	0.809401	0.677119	0.707336	0.643094	0.457997	0.620994
TCGA.61.2111.01A	0.529751	0.72501	0.782617	0.664339	0.801485	0.850328	0.951766	0.788883	0.604035	0.682422	0.464989	0.797939	0.558863	0.835733	0.628811	0.569287	0.838932	0.555196	0.812993	0.764198	0.587285	0.397715	0.835225	0.764352	0.668593	0.65051	0.54647	0.629816
TCGA.61.2113.01A	0.511436	0.815106	0.793205	0.698326	0.78847	0.876794	0.979715	0.857367	0.671771	0.775046	0.446537	0.797443	0.61678	0.831222	0.631832	0.594413	0.908456	0.626632	0.782883	0.812028	0.608018	0.488942	0.857279	0.860947	0.718892	0.698138	0.554501	0.72391
TCGA.OY.A56Q.01A	0.305207	0.498192	0.534923	0.52092	0.723456	0.718085	0.887489	0.590278	0.605926	0.551906	0.352395	0.696092	0.31313	0.780691	0.398629	0.429579	0.484208	0.600243	0.694167	0.695335	0.457007	0.107554	0.739796	0.505044	0.570874	0.496945	0.38675	0.557941
TCGA.WR.A838.01A	0.292762	0.604111	0.556545	0.530184	0.788504	0.751422	0.875666	0.591312	0.5959	0.592443	0.378589	0.710798	0.300677	0.785178	0.410055	0.304133	0.507789	0.547701	0.689314	0.626663	0.454823	0.155369	0.749703	0.452982	0.526837	0.501233	0.385239	0.622245
